# Supplementary material for: trans-Dichloridobis(2,4-dimethyl­aniline-κN)palladium(II)
Source: Acta Crystallogr Sect E Struct Rep Online. 2012 Apr 13;68(Pt 5):m592. doi: 10.1107/S1600536812015279 (PMC3344335; doi:10.1107/S1600536812015279)
Supplement: Supplementary file 1 [file e-68-0m592-sup1.cif]

##############################################################################
#                                                                            #
# This CIF contains the data in a paper accepted for publication in          #
# Acta Crystallographica Section E. It conforms to the requirements of       #
# Notes for Authors for Acta Crystallographica Section E, and has been       #
# peer reviewed under the auspices of the IUCr Commission on Journals.       #
#                                                                            #
# Full details of the Crystallographic Information File format               #
# are given in the paper "The Crystallographic Information File (CIF):       #
# a New Standard Archive File for Crystallography" by S. R. Hall, F. H.      #
# Allen and I. D. Brown [Acta Cryst. (1991), A47, 655-685].                  #
#                                                                            #
# The current version of the core CIF dictionary is obtainable from          #
# ftp://ftp.iucr.org/pub/cif_core.dic.                                       #
#                                                                            #
# Software is freely available for graphical display of the structure(s)     #
# in this CIF. For information consult the CIF software page                 #
# http://www.iucr.org/resources/cif/software.                                #
#                                                                            #
# This file may be used for bona fide research purposes within the           #
# scientific community so long as proper attribution is given to the journal # 
# article from which it was obtained.                                        #
#                                                                            #
##############################################################################
data_I
_audit_creation_method     SHELXL-97
_chemical_name_systematic
;
<i>trans</i>-Dichloridobis(2,4-dimethylaniline-\k<i>N</i>)palladium(II)
;
_chemical_name_common     ?
_chemical_formula_moiety     'C16 H22 Cl2 N2 Pd'
_chemical_formula_sum     'C16 H22 Cl2 N2 Pd'
_chemical_formula_iupac     '[Pd Cl2 (C8 H11 N)2]'
_chemical_formula_weight     419.66
_chemical_melting_point     ?
_symmetry_cell_setting     monoclinic
_symmetry_space_group_name_H-M     'P 21/c'
_symmetry_space_group_name_Hall     '-P 2ybc'
loop_
    _symmetry_equiv_pos_as_xyz
    'x, y, z'
    '-x, y+1/2, -z+1/2'
    '-x, -y, -z'
    'x, -y-1/2, z-1/2'
_cell_length_a     14.315(6)
_cell_length_b     8.081(3)
_cell_length_c     7.420(3)
_cell_angle_alpha     90.00
_cell_angle_beta     104.705(7)
_cell_angle_gamma     90.00
_cell_volume     830.3(6)
_cell_formula_units_Z     2
_cell_measurement_reflns_used     5300
_cell_measurement_theta_min     1.26
_cell_measurement_theta_max     28.00
_cell_measurement_temperature     246(2)
_exptl_crystal_description     block
_exptl_crystal_colour     yellow
_exptl_crystal_size_max     0.30
_exptl_crystal_size_mid     0.28
_exptl_crystal_size_min     0.22
_exptl_crystal_density_diffrn     1.679
_exptl_crystal_density_meas     ?
_exptl_crystal_density_method     'not measured'
_exptl_crystal_F_000     424
_exptl_absorpt_coefficient_mu     1.434
_exptl_absorpt_correction_type     multi-scan
_exptl_absorpt_process_details     '(SADABS; Sheldrick, 1996)'
_exptl_absorpt_correction_T_min     0.669
_exptl_absorpt_correction_T_max     0.740
_exptl_special_details
;
;
_diffrn_ambient_temperature     246(2)
_diffrn_radiation_type     MoK\a
_diffrn_radiation_wavelength     0.71073
_diffrn_radiation_source     'fine-focus sealed tube'
_diffrn_radiation_monochromator     graphite
_diffrn_measurement_device_type     'Bruker APEXII area-detector'
_diffrn_measurement_method     '\f and \w scan'
_diffrn_detector_area_resol_mean     ?
_diffrn_reflns_number     4058
_diffrn_reflns_av_R_equivalents     0.0273
_diffrn_reflns_av_sigmaI/netI     0.0348
_diffrn_reflns_theta_min     2.92
_diffrn_reflns_theta_max     25.20
_diffrn_reflns_theta_full     25.20
_diffrn_measured_fraction_theta_max     0.989
_diffrn_measured_fraction_theta_full     0.989
_diffrn_reflns_limit_h_min     -17
_diffrn_reflns_limit_h_max     8
_diffrn_reflns_limit_k_min     -9
_diffrn_reflns_limit_k_max     9
_diffrn_reflns_limit_l_min     -8
_diffrn_reflns_limit_l_max     8
_diffrn_standards_number     0
_diffrn_standards_interval_count     ?
_diffrn_standards_interval_time     ?
_diffrn_standards_decay_%     ?
_refine_special_details
;
Refinement of <i>F</i>^2^ against ALL reflections. The weighted <i>R</i>-factor
<i>wR</i> and goodness of fit <i>S</i> are based on <i>F</i>^2^, conventional
<i>R</i>-factors <i>R</i> are based on <i>F</i>, with <i>F</i> set to zero for
negative <i>F</i>^2^. The threshold expression of <i>F</i>^2^ >
\s(<i>F</i>^2^) is used only for calculating <i>R</i>-factors(gt) <i>etc</i>.
and is not relevant to the choice of reflections for refinement.
<i>R</i>-factors based on <i>F</i>^2^ are statistically about twice as large
as those based on <i>F</i>, and <i>R</i>- factors based on ALL data will be
even larger.
;
_reflns_number_total     1485
_reflns_number_gt     1226
_reflns_threshold_expression     I>2sigma(I)
_refine_ls_structure_factor_coef     Fsqd
_refine_ls_matrix_type     full
_refine_ls_R_factor_all     0.0391
_refine_ls_R_factor_gt     0.0294
_refine_ls_wR_factor_gt     0.0699
_refine_ls_wR_factor_ref     0.0764
_refine_ls_goodness_of_fit_ref     1.064
_refine_ls_restrained_S_all     1.064
_refine_ls_number_reflns     1485
_refine_ls_number_parameters     99
_refine_ls_number_restraints     0
_refine_ls_hydrogen_treatment     constr
_refine_ls_weighting_scheme     calc
_refine_ls_weighting_details
         'calc w=1/[\s^2^(Fo^2^)+(0.0402P)^2^+0.6953P] where P=(Fo^2^+2Fc^2^)/3'
_atom_sites_solution_hydrogens     geom
_atom_sites_solution_primary     direct
_atom_sites_solution_secondary     difmap
_refine_ls_shift/su_max     0.000
_refine_ls_shift/su_mean     0.000
_refine_diff_density_max     1.649
_refine_diff_density_min     -0.662
_refine_ls_extinction_method     none
_refine_ls_extinction_coef     ?
loop_
    _atom_type_symbol
    _atom_type_description
    _atom_type_scat_dispersion_real
    _atom_type_scat_dispersion_imag
    _atom_type_scat_source
    'C' 'C' 0.0033 0.0016
                         'International Tables Vol C Tables 4.2.6.8 and 6.1.1.4'
    'H' 'H' 0.0000 0.0000
                         'International Tables Vol C Tables 4.2.6.8 and 6.1.1.4'
    'N' 'N' 0.0061 0.0033
                         'International Tables Vol C Tables 4.2.6.8 and 6.1.1.4'
    'Pd' 'Pd' -0.9988 1.0072
                         'International Tables Vol C Tables 4.2.6.8 and 6.1.1.4'
    'Cl' 'Cl' 0.1484 0.1585
                         'International Tables Vol C Tables 4.2.6.8 and 6.1.1.4'
_computing_data_collection     'APEX2 (Bruker, 2004)'
_computing_cell_refinement     'SAINT (Bruker, 2004)'
_computing_data_reduction     'SAINT (Bruker, 2004)'
_computing_structure_solution     'SHELXS97 (Sheldrick, 2008)'
_computing_structure_refinement     'SHELXL97 (Sheldrick, 2008)'
_computing_molecular_graphics     'XP in SHELXTL (Sheldrick, 2008)'
_computing_publication_material     'SHELXL97 (Sheldrick, 2008)'
loop_
    _atom_site_type_symbol
    _atom_site_label
    _atom_site_fract_x
    _atom_site_fract_y
    _atom_site_fract_z
    _atom_site_U_iso_or_equiv
    _atom_site_adp_type
    _atom_site_calc_flag
    _atom_site_refinement_flags
    _atom_site_occupancy
    _atom_site_symmetry_multiplicity
    _atom_site_disorder_assembly
    _atom_site_disorder_group
    C C1 0.3227(3) 0.3340(4) 1.0653(5) 0.0177(7) Uani d . 1 1 . .
    C C2 0.2358(3) 0.4055(4) 0.9726(5) 0.0238(8) Uani d . 1 1 . .
    C C3 0.1603(3) 0.3005(4) 0.8916(6) 0.0270(9) Uani d . 1 1 . .
    H H3 0.1009 0.3471 0.8282 0.032 Uiso calc R 1 1 . .
    C C4 0.1686(3) 0.1303(4) 0.9001(6) 0.0257(9) Uani d . 1 1 . .
    C C5 0.2558(3) 0.0642(4) 0.9939(5) 0.0242(8) Uani d . 1 1 . .
    H H5 0.2633 -0.0514 1.0016 0.029 Uiso calc R 1 1 . .
    C C6 0.3321(3) 0.1643(4) 1.0765(5) 0.0203(8) Uani d . 1 1 . .
    H H6 0.3911 0.1170 1.1410 0.024 Uiso calc R 1 1 . .
    C C7 0.2219(3) 0.5877(5) 0.9583(7) 0.0365(11) Uani d . 1 1 . .
    H H7A 0.2382 0.6358 1.0822 0.055 Uiso calc R 1 1 . .
    H H7B 0.1550 0.6121 0.8973 0.055 Uiso calc R 1 1 . .
    H H7C 0.2633 0.6342 0.8862 0.055 Uiso calc R 1 1 . .
    C C8 0.0835(3) 0.0239(5) 0.8099(7) 0.0385(11) Uani d . 1 1 . .
    H H8A 0.0807 0.0104 0.6787 0.058 Uiso calc R 1 1 . .
    H H8B 0.0246 0.0762 0.8228 0.058 Uiso calc R 1 1 . .
    H H8C 0.0903 -0.0837 0.8698 0.058 Uiso calc R 1 1 . .
    Cl Cl1 0.55490(6) 0.23246(9) 1.01658(12) 0.0208(2) Uani d . 1 1 . .
    N N1 0.4044(2) 0.4353(3) 1.1530(4) 0.0181(6) Uani d . 1 1 . .
    H H1A 0.4382 0.3811 1.2567 0.022 Uiso calc R 1 1 . .
    H H1B 0.3815 0.5302 1.1918 0.022 Uiso calc R 1 1 . .
    Pd Pd1 0.5000 0.5000 1.0000 0.01533(14) Uani d S 1 2 . .
loop_
    _atom_site_aniso_label
    _atom_site_aniso_U_11
    _atom_site_aniso_U_22
    _atom_site_aniso_U_33
    _atom_site_aniso_U_12
    _atom_site_aniso_U_13
    _atom_site_aniso_U_23
    C1 0.0191(18) 0.0188(16) 0.0165(18) -0.0024(14) 0.0070(15) -0.0018(14)
    C2 0.022(2) 0.0193(18) 0.029(2) -0.0006(16) 0.0055(17) 0.0025(15)
    C3 0.0184(19) 0.0231(19) 0.037(2) 0.0011(16) 0.0018(17) 0.0026(17)
    C4 0.025(2) 0.0218(18) 0.031(2) -0.0067(17) 0.0068(18) -0.0052(15)
    C5 0.029(2) 0.0158(16) 0.030(2) -0.0039(16) 0.0114(18) -0.0018(15)
    C6 0.022(2) 0.0186(16) 0.0195(19) 0.0013(15) 0.0047(16) 0.0025(14)
    C7 0.026(2) 0.0183(19) 0.061(3) 0.0018(17) 0.003(2) 0.0023(19)
    C8 0.026(2) 0.031(2) 0.055(3) -0.0114(19) 0.006(2) -0.008(2)
    Cl1 0.0274(5) 0.0131(4) 0.0224(4) 0.0013(4) 0.0071(4) 0.0008(3)
    N1 0.0223(16) 0.0142(13) 0.0168(15) -0.0007(12) 0.0033(13) -0.0007(12)
    Pd1 0.0192(2) 0.0107(2) 0.0155(2) -0.00095(15) 0.00342(15) -0.00031(14)
_geom_special_details
;
All e.s.d.'s (except the e.s.d. in the dihedral angle between two l.s. planes)
are estimated using the full covariance matrix. The cell e.s.d.'s are taken
into account individually in the estimation of e.s.d.'s in distances, angles
and torsion angles; correlations between e.s.d.'s in cell parameters are only
used when they are defined by crystal symmetry. An approximate (isotropic)
treatment of cell e.s.d.'s is used for estimating e.s.d.'s involving l.s.
planes.
;
loop_
    _geom_bond_atom_site_label_1
    _geom_bond_atom_site_label_2
    _geom_bond_site_symmetry_2
    _geom_bond_distance
    _geom_bond_publ_flag
    C1 C6 . 1.378(5) ?
    C1 C2 . 1.385(5) ?
    C1 N1 . 1.441(4) ?
    C2 C3 . 1.385(5) ?
    C2 C7 . 1.486(5) ?
    C3 C4 . 1.381(5) ?
    C3 H3 . 0.9400 ?
    C4 C5 . 1.373(5) ?
    C4 C8 . 1.503(5) ?
    C5 C6 . 1.372(5) ?
    C5 H5 . 0.9400 ?
    C6 H6 . 0.9400 ?
    C7 H7A . 0.9700 ?
    C7 H7B . 0.9700 ?
    C7 H7C . 0.9700 ?
    C8 H8A . 0.9700 ?
    C8 H8B . 0.9700 ?
    C8 H8C . 0.9700 ?
    Cl1 Pd1 . 2.2930(11) ?
    N1 Pd1 . 2.055(3) ?
    N1 H1A . 0.9100 ?
    N1 H1B . 0.9100 ?
    Pd1 N1 3_667 2.055(3) ?
    Pd1 Cl1 3_667 2.2930(11) ?
loop_
    _geom_angle_atom_site_label_1
    _geom_angle_atom_site_label_2
    _geom_angle_atom_site_label_3
    _geom_angle_site_symmetry_1
    _geom_angle_site_symmetry_3
    _geom_angle
    _geom_angle_publ_flag
    C6 C1 C2 . . 120.4(3) ?
    C6 C1 N1 . . 118.8(3) ?
    C2 C1 N1 . . 120.8(3) ?
    C1 C2 C3 . . 117.6(3) ?
    C1 C2 C7 . . 122.4(3) ?
    C3 C2 C7 . . 120.0(3) ?
    C4 C3 C2 . . 122.8(4) ?
    C4 C3 H3 . . 118.6 ?
    C2 C3 H3 . . 118.6 ?
    C5 C4 C3 . . 117.9(3) ?
    C5 C4 C8 . . 122.2(3) ?
    C3 C4 C8 . . 120.0(4) ?
    C4 C5 C6 . . 121.0(3) ?
    C4 C5 H5 . . 119.5 ?
    C6 C5 H5 . . 119.5 ?
    C5 C6 C1 . . 120.4(3) ?
    C5 C6 H6 . . 119.8 ?
    C1 C6 H6 . . 119.8 ?
    C2 C7 H7A . . 109.5 ?
    C2 C7 H7B . . 109.5 ?
    H7A C7 H7B . . 109.5 ?
    C2 C7 H7C . . 109.5 ?
    H7A C7 H7C . . 109.5 ?
    H7B C7 H7C . . 109.5 ?
    C4 C8 H8A . . 109.5 ?
    C4 C8 H8B . . 109.5 ?
    H8A C8 H8B . . 109.5 ?
    C4 C8 H8C . . 109.5 ?
    H8A C8 H8C . . 109.5 ?
    H8B C8 H8C . . 109.5 ?
    C1 N1 Pd1 . . 118.3(2) ?
    C1 N1 H1A . . 107.7 ?
    Pd1 N1 H1A . . 107.7 ?
    C1 N1 H1B . . 107.7 ?
    Pd1 N1 H1B . . 107.7 ?
    H1A N1 H1B . . 107.1 ?
    N1 Pd1 N1 . 3_667 180.0 ?
    N1 Pd1 Cl1 . . 89.86(8) ?
    N1 Pd1 Cl1 3_667 . 90.14(8) ?
    N1 Pd1 Cl1 . 3_667 90.14(8) ?
    N1 Pd1 Cl1 3_667 3_667 89.86(8) ?
    Cl1 Pd1 Cl1 . 3_667 180.0 ?
loop_
    _geom_hbond_atom_site_label_D
    _geom_hbond_atom_site_label_H
    _geom_hbond_atom_site_label_A
    _geom_hbond_site_symmetry_A
    _geom_hbond_distance_DH
    _geom_hbond_distance_HA
    _geom_hbond_distance_DA
    _geom_hbond_angle_DHA
    N1 H1B Cl1 2_657 0.91 2.68 3.376(3) 134.0
    N1 H1A Cl1 4_566 0.91 2.39 3.287(3) 168.2
_iucr_refine_instructions_details
;
TITL 1 in P2(1)/c
CELL 0.71073  14.3153   8.0811   7.4201  90.000 104.705  90.000
ZERR   2   0.0061   0.0031   0.0028   0.000   0.007   0.000
LATT 1
SYMM -X, 0.5+Y, 0.5-Z
SFAC C  H  N  Pd Cl
UNIT 32  44  4  2  4
OMIT -5 0 4
OMIT -12 2 4
OMIT 1 0 0
OMIT -8 0 8
OMIT -2 0 2
OMIT -9 2 8
OMIT 11 6 2
OMIT -4 0 2
OMIT -3 1 2
OMIT 1 3 0
OMIT 13 1 1
OMIT -2 5 7
OMIT -3 50.4
L.S. 20
ANIS
ACTA
BOND $h
FMAP 2
PLAN 20
eqiv $2 -x+1, y+1/2, -z+5/2
htab N1 Cl1_$2
eqiv $1 x, -y+1/2, z+1/2
htab N1 Cl1_$1
size 0.30 0.28 0.22
WGHT   0.040200   0.695300
FVAR 0.165690
TEMP -27.500
MOLE 1
C1     1   0.322648   0.334041   1.065382  11.000000   0.019060 =
           0.018610   0.016360  -0.001870   0.006800  -0.002430
C2     1   0.235837   0.405534   0.972619  11.000000   0.022250 =
           0.019390   0.029510   0.002660   0.005640  -0.000470
C3     1   0.160322   0.300532   0.891678  11.000000   0.018380 =
           0.022700   0.036480   0.002650   0.001790   0.001170
AFIX 43
H3     2   0.100896   0.347156   0.828327  11.000000  -1.200000
AFIX 0
C4     1   0.168656   0.130216   0.900124  11.000000   0.024670 =
           0.021390   0.030470  -0.005290   0.006670  -0.006570
C5     1   0.255761   0.064194   0.993869  11.000000   0.029290 =
           0.015760   0.029350  -0.001790   0.011360  -0.003710
AFIX 43
H5     2   0.263268  -0.051352   1.001639  11.000000  -1.200000
AFIX 0
C6     1   0.332090   0.164282   1.076460  11.000000   0.022610 =
           0.018100   0.019370   0.002410   0.004640   0.001260
AFIX 43
H6     2   0.391087   0.116877   1.140887  11.000000  -1.200000
AFIX 0
C7     1   0.221839   0.587694   0.958275  11.000000   0.026390 =
           0.018070   0.060470   0.002130   0.002740   0.001960
AFIX 137
H7A    2   0.238091   0.635762   1.082117  11.000000  -1.500000
H7B    2   0.154952   0.612003   0.897067  11.000000  -1.500000
H7C    2   0.263336   0.634240   0.886275  11.000000  -1.500000
AFIX 0
C8     1   0.083478   0.023921   0.809746  11.000000   0.026410 =
           0.031150   0.055160  -0.007440   0.005850  -0.011540
AFIX 137
H8A    2   0.080883   0.010102   0.678708  11.000000  -1.500000
H8B    2   0.024552   0.076576   0.822238  11.000000  -1.500000
H8C    2   0.090030  -0.083511   0.869965  11.000000  -1.500000
AFIX 0
Cl1    5   0.554911   0.232467   1.016545  11.000000   0.027410 =
           0.013070   0.022480   0.000720   0.007100   0.001320
N1     3   0.404439   0.435316   1.153075  11.000000   0.022490 =
           0.014020   0.016590  -0.000740   0.003310  -0.000680
AFIX 23
H1A    2   0.438175   0.381196   1.256793  11.000000  -1.200000
H1B    2   0.381498   0.530301   1.191911  11.000000  -1.200000
AFIX 0
Pd1    4   0.500000   0.500000   1.000000  10.500000   0.019180 =
           0.010740   0.015520  -0.000300   0.003390  -0.000950
HKLF 4
REM  1 in P2(1)/c
REM R1=  0.0294 for   1226 Fo > 4sig(Fo)  and  0.0392 for all   1485 data
REM     99 parameters refined using      0 restraints
END
;
data_global
_journal_date_recd_electronic     2012-04-02
_journal_date_accepted     2012-04-07
_journal_name_full     'Acta Crystallographica, Section E'
_journal_year     2012
_journal_volume     68
_journal_issue      5
_journal_page_first     m592
_journal_page_last     m592
_journal_paper_category     QM
_journal_paper_doi     10.1107/S1600536812015279
_journal_coeditor_code     ZL2469
_publ_contact_author_name     'Hai-Fu, Guo'
_publ_contact_author_address
;
College of Chemistry and Chemical Engineering
Zhaoqing University
Zhaoqing 526061
People's Republic of China
;
_publ_contact_author_email     guohaifu@zqu.edu.cn
_publ_contact_author_fax     '86 758 2752796'
_publ_contact_author_phone     '86 758 2752796'
_publ_section_title
;
<i>trans</i>-Dichloridobis(2,4-dimethylaniline-\k<i>N</i>)palladium(II)
;
loop_
    _publ_author_name
    _publ_author_footnote
    _publ_author_address
    'Yong Pan' .
;
College of Chemistry and Chemical Engineering
Zhaoqing University
Zhaoqing 526061
People's Republic of China
and
College of Chemical Engineering
Inner Mongolia University of Technology
Inner Mongolia 010051
People's Republic of China
;
    'Hai-Fu Guo' .
;
College of Chemistry and Chemical Engineering
Zhaoqing University
Zhaoqing 526061
People's Republic of China
;
    'De-Yun Ma' .
;
College of Chemistry and Chemical Engineering
Zhaoqing University
Zhaoqing 526061
People's Republic of China
;
    'Kuan Lu' .
;
College of Chemistry and Chemical Engineering
Zhaoqing University
Zhaoqing 526061
People's Republic of China
;
