# Supplementary material for: trans-Dichloridobis(2,4-dimethyl­aniline-κN)palladium(II)
Source: Acta Crystallogr Sect E Struct Rep Online. 2012 Apr 13;68(Pt 5):m592. doi: 10.1107/S1600536812015279 (PMC3344335; doi:10.1107/S1600536812015279)
Supplement: Supplementary file 2 [file e-68-0m592-Isup2.hkl]

# 
# h,k,l, Fc-squared, Fo-squared, sigma(Fo-squared) and status flag 
# 
data_I
_shelx_title ' 1 in P2(1)/c' 
_shelx_refln_list_code          4 
_shelx_F_calc_maximum      184.73 
_exptl_crystal_F_000       424.00 
_reflns_d_resolution_high  0.8347 
 
loop_ 
 _symmetry_equiv_pos_as_xyz 
 'x, y, z' 
 '-x, y+1/2, -z+1/2' 
 '-x, -y, -z' 
 'x, -y-1/2, z-1/2' 
 
_cell_length_a    14.3153 
_cell_length_b     8.0811 
_cell_length_c     7.4201 
_cell_angle_alpha  90.000 
_cell_angle_beta  104.705 
_cell_angle_gamma  90.000 
 
_shelx_F_squared_multiplier     1.000 
 
loop_ 
 _refln_index_h 
 _refln_index_k 
 _refln_index_l 
 _refln_F_squared_calc 
 _refln_F_squared_meas 
 _refln_F_squared_sigma 
 _refln_observed_status 
   2   0   0     2160.48     2154.47     58.31 o 
   3   0   0    13999.32    14123.91    509.65 o 
   4   0   0     5608.38     5568.70    111.51 o 
   5   0   0     2490.65     2372.34     55.03 o 
   6   0   0      857.94      836.40     27.18 o 
   7   0   0     1619.50     1521.83     51.57 o 
   8   0   0      422.81      371.17     39.54 o 
   9   0   0      316.40      336.72     23.45 o 
  10   0   0      159.45      177.29     19.89 o 
  11   0   0     1293.66     1359.39     46.08 o 
  12   0   0     3428.51     3549.46     84.81 o 
  13   0   0      193.19      266.92     64.87 o 
  14   0   0      411.25      462.82     44.46 o 
  15   0   0     1253.22     1470.81     73.98 o 
  16   0   0      638.00      778.04     57.21 o 
   1   1   0     2989.42     3102.33     81.27 o 
   2   1   0      785.30      818.67     15.17 o 
   3   1   0     1437.47     1542.31     27.10 o 
   4   1   0     2809.54     2849.13     38.76 o 
   5   1   0     5628.25     5732.61     72.54 o 
   6   1   0      891.75      891.32     19.76 o 
   7   1   0       24.27        1.92      6.37 o 
   8   1   0      430.38      436.78     16.58 o 
   9   1   0        9.71       17.94      8.28 o 
  10   1   0       29.04       24.99      9.97 o 
  11   1   0       19.79       19.94     10.42 o 
  12   1   0      609.63      620.34     27.08 o 
  13   1   0     1419.78     1519.18     42.16 o 
  14   1   0      196.94      221.66     27.55 o 
  15   1   0       92.09      128.42     19.57 o 
  16   1   0       52.34       29.28     20.08 o 
   0   2   0     3910.93     3932.45     67.24 o 
   1   2   0      507.44      466.93      9.07 o 
   2   2   0     1795.49     1811.51     32.99 o 
   3   2   0     2364.55     2243.71     35.85 o 
   4   2   0     5879.45     5653.89    255.10 o 
   5   2   0     3896.23     3595.68     48.16 o 
   6   2   0      726.29      544.30     14.49 o 
   7   2   0     8754.87     8424.22    105.61 o 
   8   2   0     8629.18     8509.29    122.66 o 
   9   2   0     5912.00     5801.31     79.83 o 
  10   2   0     5787.90     5753.58     94.36 o 
  11   2   0     3037.65     3177.88     62.72 o 
  12   2   0     2289.55     2357.70     53.32 o 
  13   2   0     1227.78     1338.58     49.00 o 
  14   2   0      861.72      931.65     46.64 o 
  15   2   0      343.66      422.30     36.42 o 
  16   2   0      204.64      227.59     35.90 o 
   2   3   0     2049.33     2221.01     24.53 o 
   3   3   0     2154.34     2181.56     37.07 o 
   4   3   0     1602.73     1627.03     31.72 o 
   5   3   0     2724.24     2862.57    102.40 o 
   6   3   0      631.85      575.03     31.89 o 
   7   3   0        6.93       12.23      7.38 o 
   8   3   0        0.06        3.21      9.86 o 
   9   3   0        1.72       -5.43      8.07 o 
  10   3   0       18.92       21.03     11.05 o 
  11   3   0      407.90      380.32     33.53 o 
  12   3   0      218.89      203.15     30.06 o 
  13   3   0        7.60        3.13     20.36 o 
  14   3   0      146.80      104.97     26.81 o 
  15   3   0      317.72      416.20     38.24 o 
   0   4   0     4585.39     4363.36     63.08 o 
   1   4   0     7973.51     8593.88     80.29 o 
   2   4   0    13831.17    15127.38    135.82 o 
   3   4   0     5590.25     5631.84     67.67 o 
   4   4   0     3006.76     2959.58     50.16 o 
   5   4   0     3760.70     3577.95     72.31 o 
   6   4   0      788.65      760.20     33.89 o 
   7   4   0      744.38      669.04     59.04 o 
   8   4   0      564.02      476.09     31.33 o 
   9   4   0      747.93      703.67     42.27 o 
  10   4   0      613.85      579.04     46.83 o 
  11   4   0       99.18       92.18     23.51 o 
  12   4   0      347.15      384.25     37.90 o 
  13   4   0      824.08      799.41     45.27 o 
  14   4   0     1247.13     1176.92     55.10 o 
  15   4   0      768.80      772.89     48.30 o 
   1   5   0      253.77      301.27     10.14 o 
   2   5   0      393.30      409.72     11.19 o 
   3   5   0      292.49      329.70     13.85 o 
   4   5   0      418.72      397.64     15.28 o 
   5   5   0        2.83        2.19      6.09 o 
   6   5   0      630.70      598.33     24.73 o 
   7   5   0     1717.95     1592.95     53.76 o 
   8   5   0      308.90      303.18     30.79 o 
   9   5   0        0.03      -16.82     28.61 o 
  10   5   0      178.26      171.94     27.03 o 
  11   5   0      137.12      119.85     27.10 o 
  12   5   0      125.99      150.02     30.98 o 
  13   5   0      140.62      172.23     32.08 o 
  14   5   0      197.02      188.52     37.72 o 
   0   6   0      409.16      446.37     38.63 o 
   1   6   0      544.67      604.76     15.86 o 
   2   6   0     1343.26     1363.86     27.40 o 
   3   6   0      534.03      551.47     18.11 o 
   4   6   0      485.02      552.33     18.97 o 
   5   6   0     4702.75     4591.28     63.73 o 
   6   6   0     5925.27     5869.59     78.16 o 
   7   6   0     2734.13     2679.10     54.31 o 
   8   6   0     1372.44     1365.55     53.67 o 
   9   6   0     2296.63     2127.36     69.06 o 
  10   6   0     2145.83     2011.22     69.32 o 
  11   6   0     1268.18     1164.62     54.20 o 
  12   6   0     1636.98     1574.39     65.08 o 
  13   6   0      865.38      856.55     58.85 o 
   1   7   0      332.19      337.45     16.05 o 
   2   7   0      239.55      235.59     14.27 o 
   3   7   0      401.99      414.58     17.90 o 
   4   7   0       42.14       49.85     11.38 o 
   5   7   0      121.11      127.41     21.25 o 
   6   7   0      242.81      246.36     19.99 o 
   7   7   0      209.46      199.89     15.42 o 
   8   7   0       88.04       57.43     21.77 o 
   9   7   0       42.54       29.92     13.22 o 
  10   7   0       72.01       72.75     15.75 o 
  11   7   0      151.56      178.18     33.28 o 
   0   8   0     1469.38     1623.14     62.68 o 
   1   8   0     1859.59     1927.23     48.96 o 
   2   8   0     2872.36     2833.95     69.97 o 
   3   8   0     2424.16     2374.88     56.15 o 
   4   8   0     1336.73     1331.29     34.00 o 
   5   8   0     1197.32     1092.00     30.24 o 
   6   8   0      955.99      901.76     27.36 o 
   7   8   0      600.45      606.28     24.11 o 
   8   8   0      250.48      255.34     21.72 o 
   9   8   0      299.31      335.16     24.00 o 
   1   9   0       23.26        8.58     12.50 o 
   2   9   0      152.76      138.00     17.64 o 
   3   9   0       61.64       65.60     15.81 o 
   4   9   0      191.95      189.25     20.54 o 
   5   9   0      133.40      136.62     18.78 o 
   6   9   0       99.90       83.96     16.16 o 
 -16   1   1      522.39      602.89     36.52 o 
 -15   1   1      841.63      986.19     42.68 o 
 -14   1   1     1221.77     1288.96     40.46 o 
 -13   1   1      334.20      325.97     22.98 o 
 -12   1   1     1003.66     1096.03     45.05 o 
 -11   1   1     4153.61     4196.30     65.21 o 
 -10   1   1     2442.17     2493.07     43.81 o 
  -9   1   1     3263.49     3163.75     51.65 o 
  -8   1   1     4332.83     4174.59    119.89 o 
  -7   1   1     6428.36     6351.06     84.69 o 
  -6   1   1     3894.64     3725.56     60.11 o 
  -5   1   1     1436.92     1333.28     27.16 o 
  -4   1   1     6652.30     6753.96    120.14 o 
  -3   1   1     1645.89     1613.94     28.11 o 
  -2   1   1     4364.61     4497.84     81.61 o 
  -1   1   1     5250.72     5742.55     80.58 o 
   0   1   1     8567.47     9041.14    157.84 o 
   1   1   1    11630.08    11855.57    131.13 o 
   2   1   1     4221.87     3963.62     47.95 o 
   3   1   1    14253.09    13952.97    288.28 o 
   4   1   1     5041.41     4767.41     60.94 o 
   5   1   1     2690.77     2406.47     36.09 o 
   6   1   1     2639.99     2440.40     38.08 o 
   7   1   1     3275.14     3168.74     47.87 o 
   8   1   1     2620.67     2468.88     41.48 o 
   9   1   1      673.42      690.84     21.72 o 
  10   1   1     3353.85     3394.61     55.70 o 
  11   1   1     3251.89     3366.70     56.77 o 
  12   1   1     1029.55     1113.14     35.75 o 
  14   1   1      963.23     1013.85     89.41 o 
  15   1   1      963.64     1086.39     48.93 o 
 -16   2   1        4.04       -6.53     15.30 o 
 -15   2   1       41.53       25.22     15.83 o 
 -14   2   1       65.10       56.30     19.80 o 
 -13   2   1       14.52       17.47     13.24 o 
 -12   2   1       51.12       44.33     13.67 o 
 -11   2   1        8.21       -4.37      9.81 o 
 -10   2   1        1.67       -4.23     13.71 o 
  -9   2   1        1.02       -4.78      6.90 o 
  -8   2   1       46.44       58.94      8.34 o 
  -7   2   1       19.72       15.13      7.93 o 
  -6   2   1       50.85       59.92      8.13 o 
  -5   2   1        5.82        3.80      7.39 o 
  -4   2   1        3.57       25.08      9.11 o 
  -3   2   1      806.05      802.85     22.60 o 
  -2   2   1      521.32      564.80     10.42 o 
  -1   2   1       76.82      111.74      6.29 o 
   0   2   1      429.20      444.38      9.56 o 
   1   2   1      217.10      236.11      7.36 o 
   2   2   1      235.44      264.33      9.67 o 
   3   2   1      450.54      443.13     12.21 o 
   4   2   1       52.94       45.69      5.79 o 
   5   2   1      322.67      359.01     11.99 o 
   6   2   1      302.07      255.42     11.64 o 
   7   2   1       15.95       22.85      6.82 o 
   8   2   1        9.48        7.34      7.41 o 
   9   2   1       85.81       99.84     11.39 o 
  10   2   1      160.53      154.18     16.17 o 
  11   2   1        5.27       -5.85     11.29 o 
  12   2   1        0.06      -18.70     17.38 o 
  13   2   1        1.06      -26.07     17.38 o 
  14   2   1       21.88       17.19     20.75 o 
  15   2   1       10.95      -16.68     19.70 o 
 -16   3   1      743.01      700.82    121.54 o 
 -15   3   1      415.46      458.82     70.88 o 
 -14   3   1      968.34      993.32     49.18 o 
 -13   3   1     1029.47     1062.82     36.44 o 
 -12   3   1      752.73      846.70     31.24 o 
 -11   3   1     1126.36     1128.68     34.31 o 
 -10   3   1     1044.77     1056.20     31.77 o 
  -9   3   1     1812.31     1798.51     40.95 o 
  -8   3   1     1251.92     1238.29     42.38 o 
  -7   3   1     3295.12     3099.11     71.28 o 
  -6   3   1     3968.38     3886.82     81.46 o 
  -5   3   1     2413.76     2161.12     51.62 o 
  -4   3   1     4184.92     4083.05     80.26 o 
  -3   3   1     2947.66     3159.08     45.79 o 
  -2   3   1    10026.79    10842.51    164.71 o 
  -1   3   1     6434.50     7151.47     82.04 o 
   0   3   1     5183.33     5324.23     56.19 o 
   1   3   1    11091.00    11979.83    139.89 o 
   2   3   1     6928.91     7196.66     79.11 o 
   3   3   1     7330.17     7487.73     89.71 o 
   4   3   1     2089.04     1988.59     31.08 o 
   5   3   1     2246.07     2111.86     28.57 o 
   6   3   1     2735.02     2624.04     48.61 o 
   7   3   1     1252.75     1142.36     35.88 o 
   8   3   1     1483.47     1371.82     58.49 o 
   9   3   1     1012.29      969.59     42.44 o 
  10   3   1     1391.38     1317.64     50.30 o 
  11   3   1      725.05      753.53     40.56 o 
  12   3   1      861.94      901.63     45.03 o 
  13   3   1     1389.33     1431.16     56.96 o 
  14   3   1      730.21      787.92     65.23 o 
  15   3   1      870.45     1020.04     52.46 o 
 -15   4   1       15.73       28.16     25.49 o 
 -14   4   1      129.54      119.73     43.91 o 
 -13   4   1       21.20       19.35     23.01 o 
 -12   4   1      167.66      141.49     26.74 o 
 -11   4   1      102.76       80.77     22.83 o 
 -10   4   1        0.13       -6.18      9.72 o 
  -9   4   1        0.18       11.30     16.55 o 
  -8   4   1       69.06       64.69     18.04 o 
  -7   4   1      263.59      265.99     23.58 o 
  -6   4   1      572.66      585.26     28.28 o 
  -5   4   1      599.96      632.07     27.92 o 
  -4   4   1      616.86      666.48     16.52 o 
  -3   4   1       13.06        9.24      3.79 o 
  -2   4   1      103.50      158.90      6.86 o 
  -1   4   1      273.00      296.48      9.06 o 
   0   4   1      670.86      764.95     13.42 o 
   1   4   1      385.24      420.20     14.56 o 
   2   4   1        1.31        0.31      3.93 o 
   3   4   1       11.37        4.75      4.42 o 
   4   4   1       13.92        0.87      5.91 o 
   5   4   1       54.56       39.40     11.41 o 
   6   4   1       71.72       67.06     12.20 o 
   7   4   1      111.16      100.84     19.80 o 
   8   4   1        4.28       -0.88     15.89 o 
   9   4   1       69.45       27.12     19.86 o 
  10   4   1       12.51        7.79     37.54 o 
  11   4   1       35.46       29.24     20.88 o 
  12   4   1        0.27       -7.50     20.48 o 
  13   4   1       81.44       61.45     25.91 o 
  14   4   1       83.61       54.02     26.09 o 
 -14   5   1      568.23      553.83     43.55 o 
 -13   5   1     1368.64     1277.68     63.05 o 
 -12   5   1     1723.82     1617.96     61.78 o 
 -11   5   1      928.87      866.55     44.18 o 
 -10   5   1     1997.84     1943.24     63.54 o 
  -9   5   1     4436.78     4257.52    100.37 o 
  -8   5   1     1236.99     1231.21     46.66 o 
  -7   5   1     2102.55     1993.45     58.38 o 
  -6   5   1     4841.12     4846.44    102.97 o 
  -5   5   1     2228.34     2278.01     37.12 o 
  -4   5   1     2081.34     2088.26     34.13 o 
  -3   5   1     2227.37     2381.73     32.53 o 
  -2   5   1     2139.16     2171.01     27.41 o 
  -1   5   1     1293.99     1463.89     21.16 o 
   0   5   1      990.03      990.90     16.87 o 
   1   5   1     1045.01     1139.20     18.01 o 
   2   5   1     1889.07     1889.24     28.16 o 
   3   5   1     2004.53     1954.42     32.56 o 
   4   5   1      737.93      771.51     20.07 o 
   5   5   1     4030.37     4041.74     59.60 o 
   6   5   1     4458.82     4264.35     73.20 o 
   7   5   1     1119.95     1112.37    102.22 o 
   8   5   1     3162.52     2927.90     79.56 o 
   9   5   1     3496.32     3071.98    125.00 o 
  10   5   1     1453.82     1416.21     56.32 o 
  11   5   1     1102.79     1107.51     51.83 o 
  12   5   1     1346.43     1189.89     56.30 o 
  13   5   1      779.89      779.83     48.20 o 
 -13   6   1       38.62        7.51     25.26 o 
 -12   6   1       33.54       13.75     24.19 o 
 -11   6   1       26.15        0.96     21.80 o 
 -10   6   1       44.66       49.82     23.56 o 
  -9   6   1       22.48       12.39     20.69 o 
  -8   6   1        2.97        9.10     18.92 o 
  -7   6   1      635.11      619.01     25.44 o 
  -6   6   1        0.14       -3.41      8.29 o 
  -5   6   1       27.42        7.17      7.89 o 
  -4   6   1      695.53      727.42     21.18 o 
  -3   6   1      140.82      155.77      9.96 o 
  -2   6   1      157.30      187.88     10.34 o 
  -1   6   1      155.05      189.09      9.43 o 
   0   6   1        0.07       -6.58      5.64 o 
   1   6   1       93.33      108.13      9.88 o 
   2   6   1        2.75        4.04      6.73 o 
   3   6   1      906.16      910.48     22.87 o 
   4   6   1      751.81      736.76     21.44 o 
   5   6   1        0.07      -12.90      8.60 o 
   6   6   1      558.16      537.22     19.86 o 
   7   6   1      125.34      130.89     12.99 o 
   8   6   1       38.79       30.04     21.77 o 
   9   6   1        1.79        0.27     21.07 o 
  10   6   1       67.91       29.01     24.52 o 
  11   6   1      120.58      116.65     29.51 o 
  12   6   1       45.90       30.87     25.91 o 
 -11   7   1      285.44      251.90     34.31 o 
 -10   7   1      148.50      170.75     19.09 o 
  -9   7   1      273.30      258.30     28.67 o 
  -8   7   1      477.79      455.81     29.70 o 
  -7   7   1      304.47      310.96     24.16 o 
  -6   7   1      613.16      592.12     21.53 o 
  -5   7   1     2675.41     2633.43     45.13 o 
  -4   7   1     2690.73     2817.60     46.15 o 
  -3   7   1     2190.51     2289.02     46.08 o 
  -2   7   1     4904.48     4775.63     75.09 o 
  -1   7   1     3289.93     3462.55     60.00 o 
   0   7   1     2272.50     2490.26     45.83 o 
   1   7   1     3889.69     3904.72     56.37 o 
   2   7   1     1870.05     1872.92     35.17 o 
   3   7   1     1181.04     1182.58     27.68 o 
   4   7   1     2324.10     2257.76     40.57 o 
   5   7   1     1650.86     1548.81     32.99 o 
   6   7   1      679.31      690.18     24.34 o 
   7   7   1      661.09      639.94     22.85 o 
   8   7   1      621.96      611.16     27.31 o 
   9   7   1      367.35      373.66     23.84 o 
  10   7   1      392.92      384.99     39.73 o 
  -9   8   1       12.38       -9.60     12.32 o 
  -8   8   1       58.43       48.29     14.68 o 
  -7   8   1      115.11       97.81     16.50 o 
  -6   8   1      268.82      307.36     20.85 o 
  -5   8   1      143.55      163.81     17.06 o 
  -4   8   1      349.05      361.94     21.89 o 
  -3   8   1      196.33      205.86     18.79 o 
  -2   8   1       51.10       68.27     13.89 o 
  -1   8   1      137.04      141.46     40.09 o 
   0   8   1       31.46       28.65     12.10 o 
   1   8   1       33.96       31.72     10.60 o 
   2   8   1      125.49      125.15     13.74 o 
   3   8   1      404.84      383.33     23.78 o 
   4   8   1      225.73      234.91     16.00 o 
   5   8   1      293.69      329.32     18.19 o 
   6   8   1      168.06      185.18     15.63 o 
   7   8   1       68.16       65.27     16.94 o 
   8   8   1        1.05      -12.03     21.33 o 
  -6   9   1      862.95      820.98     37.04 o 
  -5   9   1     1111.12     1081.49     39.64 o 
  -4   9   1     1326.26     1260.26     42.37 o 
  -3   9   1      572.93      518.12     28.57 o 
  -2   9   1      210.42      174.99     26.79 o 
  -1   9   1      257.96      242.32     22.05 o 
   0   9   1      352.32      363.81     23.67 o 
   1   9   1      175.04      192.89     19.44 o 
   2   9   1       88.61       64.18     15.06 o 
   3   9   1      508.56      495.04     27.59 o 
   4   9   1     1150.86     1150.29     40.00 o 
   5   9   1     1064.15      982.34     67.42 o 
 -17   0   2     1063.62     1225.55     72.52 o 
 -16   0   2     2236.43     2445.28    101.67 o 
 -15   0   2     1729.19     1790.05     81.63 o 
 -14   0   2        4.60      -21.14     18.22 o 
 -13   0   2      335.92      374.08     28.64 o 
 -12   0   2      717.33      749.53     35.09 o 
 -11   0   2      526.21      543.88     29.14 o 
 -10   0   2      452.31      440.15     27.51 o 
  -9   0   2      272.84      283.18     20.83 o 
  -8   0   2     1098.61     1046.82     33.35 o 
  -7   0   2     2376.92     2321.38     53.04 o 
  -6   0   2     4082.45     4062.22    117.71 o 
  -5   0   2     5214.65     5563.28    151.60 o 
  -3   0   2     8849.58     8565.76    219.38 o 
  -1   0   2    24145.67    26473.87    632.64 o 
   0   0   2    34125.05    36068.28    577.82 o 
   1   0   2    12611.17    13056.81    540.08 o 
   2   0   2    13129.40    12976.90    215.19 o 
   3   0   2     9741.56     9221.60    157.05 o 
   4   0   2     5687.57     5298.04     96.77 o 
   5   0   2     1656.30     1562.57     39.90 o 
   6   0   2     1534.73     1494.44     40.36 o 
   7   0   2      711.15      690.45     28.63 o 
   8   0   2      881.65      776.60     31.96 o 
   9   0   2        5.65       11.16     14.39 o 
  10   0   2      127.62      159.56     21.36 o 
  11   0   2     1769.98     1722.47     59.04 o 
  12   0   2     1323.98     1352.80     49.42 o 
  13   0   2      909.07      955.48     44.40 o 
  14   0   2     1753.24     2037.85     89.28 o 
 -17   1   2      130.49      137.45     24.48 o 
 -16   1   2      150.14      177.33     24.74 o 
 -15   1   2        6.27      -17.32     13.77 o 
 -14   1   2      205.94      219.09     27.50 o 
 -13   1   2     1101.53     1197.15     48.47 o 
 -12   1   2      264.53      254.44     19.72 o 
 -11   1   2      164.53      202.51     14.70 o 
 -10   1   2       61.53       72.52     10.19 o 
  -9   1   2      430.77      461.95     17.11 o 
  -8   1   2      386.72      395.72     18.00 o 
  -7   1   2       92.71       75.96      9.87 o 
  -6   1   2     1536.62     1528.69     32.09 o 
  -5   1   2     1951.19     2053.14     38.35 o 
  -4   1   2     3320.80     3611.12    112.79 o 
  -2   1   2      210.05      168.70     44.10 o 
  -1   1   2     2449.54     2691.71     35.04 o 
   0   1   2      229.32      251.85      8.63 o 
   1   1   2     1273.05     1295.08     28.80 o 
   2   1   2      859.52      882.34     16.68 o 
   3   1   2      267.19      204.57      9.46 o 
   4   1   2     2461.74     2369.76     35.70 o 
   5   1   2     2667.32     2684.63     40.67 o 
   6   1   2      259.39      262.31     13.32 o 
   7   1   2      238.28      224.46     13.07 o 
   8   1   2        0.07       -5.13      8.28 o 
   9   1   2      516.64      481.35     19.97 o 
  10   1   2        0.21      -15.09     10.06 o 
  11   1   2       11.35        1.18     11.29 o 
  12   1   2      414.96      440.81     32.58 o 
  13   1   2      344.49      398.62     61.04 o 
  14   1   2      255.17      297.84     32.10 o 
  15   1   2      230.89      264.21     44.10 o 
 -16   2   2      266.89      277.29     25.63 o 
 -15   2   2      606.56      690.97     32.44 o 
 -14   2   2     1008.67     1117.54     43.87 o 
 -13   2   2     1866.43     1955.40     57.66 o 
 -12   2   2     1978.53     2101.18     77.08 o 
 -11   2   2     3698.81     3716.01     69.37 o 
 -10   2   2     3074.13     2994.91     67.28 o 
  -9   2   2     5127.45     4971.00     82.72 o 
  -8   2   2    13278.45    13799.80    196.57 o 
  -7   2   2     6234.79     6350.26     97.80 o 
  -6   2   2     3843.38     3672.10     61.30 o 
  -5   2   2     3723.29     3689.92     60.35 o 
  -4   2   2     2711.36     2592.54     44.25 o 
  -3   2   2     1459.45     1481.56     28.64 o 
  -2   2   2       33.95       32.26      4.98 o 
  -1   2   2      771.13      741.51     15.51 o 
   0   2   2      387.97      347.46     10.66 o 
   1   2   2      988.37      897.78     17.50 o 
   2   2   2      498.22      423.47     12.34 o 
   3   2   2     5010.00     4697.34     59.96 o 
   4   2   2    11816.43    11986.24    138.41 o 
   5   2   2     3017.44     2708.25     40.49 o 
   6   2   2     4102.45     3739.27     53.61 o 
   7   2   2     4737.80     4564.26     64.35 o 
   8   2   2     3813.65     3572.00     66.57 o 
   9   2   2     4257.63     4098.98     75.48 o 
  10   2   2     3040.86     3034.39     79.33 o 
  11   2   2     2347.30     2422.41     70.66 o 
  12   2   2     1300.31     1409.56     53.88 o 
  13   2   2     1010.52     1072.19     49.05 o 
  14   2   2      484.88      553.68     38.99 o 
 -16   3   2      212.93      234.48     24.86 o 
 -15   3   2      688.13      736.43     33.78 o 
 -14   3   2      259.84      274.76     46.90 o 
 -13   3   2      125.10      117.50     24.26 o 
 -12   3   2      291.51      284.09     35.78 o 
 -11   3   2       70.76       84.00     13.89 o 
 -10   3   2       33.56       33.39     16.33 o 
  -9   3   2      479.16      539.29     43.55 o 
  -8   3   2      239.06      242.61     23.87 o 
  -7   3   2      142.12      123.07     10.93 o 
  -6   3   2      803.90      846.65     22.75 o 
  -5   3   2      803.02      780.28     20.55 o 
  -4   3   2      340.59      368.14     14.25 o 
  -3   3   2       53.47       37.79      4.84 o 
  -2   3   2      442.29      482.74     12.22 o 
  -1   3   2      619.31      739.10     12.04 o 
   0   3   2       29.42       44.60      6.46 o 
   1   3   2      184.86      231.39     11.15 o 
   2   3   2      712.87      654.05     14.99 o 
   3   3   2      228.00      218.47     10.79 o 
   4   3   2     1542.90     1470.91     26.90 o 
   5   3   2     1865.33     1942.56     33.39 o 
   6   3   2      906.47      868.67     26.35 o 
   7   3   2      162.95      142.95     20.73 o 
   8   3   2        0.63       -1.01     15.66 o 
   9   3   2       13.61      -14.79     16.50 o 
  10   3   2      197.18      190.94     25.71 o 
  11   3   2      797.46      688.35     39.74 o 
  12   3   2      312.16      342.88     59.04 o 
  13   3   2       81.84      102.22     25.88 o 
  14   3   2      187.03      221.81     32.21 o 
 -15   4   2      745.61      796.65     48.16 o 
 -14   4   2     1021.07     1011.64     65.96 o 
 -13   4   2     1046.79     1094.54     42.16 o 
 -12   4   2      239.86      252.83     26.95 o 
 -11   4   2      180.95      157.27     24.30 o 
 -10   4   2      229.58      265.15     41.91 o 
  -9   4   2      509.67      504.10     39.18 o 
  -8   4   2      982.43      980.79     38.74 o 
  -7   4   2      492.14      451.37     27.41 o 
  -6   4   2     2431.52     2290.47     58.29 o 
  -5   4   2     2629.85     2771.28     64.08 o 
  -4   4   2     2324.86     2143.42     33.43 o 
  -3   4   2     7518.99     7893.63     85.56 o 
  -2   4   2    12919.01    14097.49    131.66 o 
  -1   4   2     8824.09     9332.80     87.37 o 
   0   4   2     4400.80     4439.51     50.72 o 
   1   4   2     8387.51     8480.12     88.39 o 
   2   4   2     6081.33     6269.07     68.12 o 
   3   4   2     3121.13     2965.44     37.71 o 
   4   4   2     3772.82     3649.79     48.28 o 
   5   4   2     1627.02     1504.75     47.15 o 
   6   4   2      813.82      789.14     26.85 o 
   7   4   2      172.42      157.93     22.79 o 
   8   4   2      220.46      244.41     27.32 o 
   9   4   2      810.65      771.55     41.51 o 
  10   4   2      526.23      514.55     63.77 o 
  11   4   2      315.51      362.88     34.76 o 
  12   4   2      298.29      363.19     53.02 o 
  13   4   2      908.51      945.46     50.61 o 
 -14   5   2      172.57      153.13     31.47 o 
 -13   5   2       82.35       76.60     25.87 o 
 -12   5   2       12.65       -2.93     20.49 o 
 -11   5   2       40.04       -1.67     19.04 o 
 -10   5   2      115.24       55.73     20.30 o 
  -9   5   2      311.44      357.13     50.29 o 
  -8   5   2      158.41       80.07     19.09 o 
  -7   5   2     1359.67     1251.55     44.63 o 
  -6   5   2      841.98      845.76     26.09 o 
  -5   5   2     1058.76     1125.13     29.24 o 
  -4   5   2      475.52      469.30     15.72 o 
  -3   5   2      187.37      200.59     12.60 o 
  -2   5   2      152.29      179.42      8.40 o 
  -1   5   2       92.84      132.33      8.54 o 
   0   5   2       48.55       47.48      6.70 o 
   1   5   2      432.31      432.92     13.39 o 
   2   5   2      779.28      802.37     17.75 o 
   3   5   2     2227.70     2192.63     35.39 o 
   4   5   2      251.87      262.85     16.12 o 
   5   5   2       12.89       15.21      9.49 o 
   6   5   2       58.91       67.42     13.99 o 
   7   5   2      145.24      165.83     37.17 o 
   8   5   2      136.60      112.20     24.20 o 
   9   5   2        1.61       11.66     20.54 o 
  10   5   2       61.18       17.75     22.47 o 
  11   5   2      123.35      103.54     30.43 o 
  12   5   2       62.72       56.03     28.61 o 
 -13   6   2     1257.75     1175.56     96.21 o 
 -12   6   2     1362.65     1306.81     56.38 o 
 -11   6   2     2330.88     2112.75     69.69 o 
 -10   6   2     3926.75     3775.92    101.13 o 
  -9   6   2     2491.48     2416.48     70.91 o 
  -8   6   2      726.36      723.64     27.05 o 
  -7   6   2     1157.63     1100.36     32.16 o 
  -6   6   2     4189.69     4110.45     70.72 o 
  -5   6   2     2346.23     2435.41     40.41 o 
  -4   6   2      922.79      916.63     20.59 o 
  -3   6   2     1027.61     1101.29     34.24 o 
  -2   6   2      896.69      955.49     22.99 o 
  -1   6   2      619.08      640.08     17.14 o 
   0   6   2      284.45      322.47     13.37 o 
   1   6   2     1703.15     1681.14     30.90 o 
   2   6   2     2097.18     2140.28     36.47 o 
   3   6   2      171.69      192.69     12.40 o 
   4   6   2      310.95      324.08     18.36 o 
   5   6   2     2470.07     2373.13     51.12 o 
   6   6   2     4243.84     4130.97     74.95 o 
   7   6   2     2694.48     2611.13     61.15 o 
   8   6   2     2572.12     2375.04    137.93 o 
   9   6   2     2515.68     2281.30    183.85 o 
  10   6   2     1156.32     1168.40     54.68 o 
 -11   7   2        1.12       -9.96     11.57 o 
 -10   7   2       50.74       39.65     13.50 o 
  -9   7   2        3.70        0.99     10.86 o 
  -8   7   2       25.62       -6.34     11.44 o 
  -7   7   2      323.44      343.30     21.85 o 
  -6   7   2      530.84      507.83     29.13 o 
  -5   7   2      133.95      169.06     15.29 o 
  -4   7   2      140.64      146.25     12.30 o 
  -3   7   2        3.48        4.14      8.03 o 
  -2   7   2      112.73      128.55     11.76 o 
  -1   7   2      165.43      205.52     14.39 o 
   0   7   2        1.65      -10.93      7.29 o 
   1   7   2       30.49       21.43     10.26 o 
   2   7   2      594.70      605.50     20.05 o 
   3   7   2      392.20      377.38     21.84 o 
   4   7   2      198.69      207.54     18.81 o 
   5   7   2       63.45       47.30     14.27 o 
   6   7   2       42.82       36.54     14.30 o 
   7   7   2      137.87      103.44     18.03 o 
   8   7   2       23.44       25.29     22.17 o 
   9   7   2        2.02       -9.52     22.33 o 
  -9   8   2      226.00      215.95     25.69 o 
  -8   8   2      242.73      249.56     26.44 o 
  -7   8   2      471.45      444.94     30.94 o 
  -6   8   2      851.26      781.45     37.18 o 
  -5   8   2      740.34      724.36     27.92 o 
  -4   8   2     1203.12     1166.69     34.44 o 
  -3   8   2     2697.10     2736.51     61.67 o 
  -2   8   2     3692.13     3606.62     73.45 o 
  -1   8   2     3119.23     3259.63     94.77 o 
   0   8   2     1804.87     1895.68     51.81 o 
   1   8   2     1715.79     1733.32     59.04 o 
   2   8   2     1856.79     1822.92     52.97 o 
   3   8   2     1160.70     1172.16     36.31 o 
   4   8   2      730.93      701.10     29.70 o 
   5   8   2      607.42      564.23     51.69 o 
   6   8   2      663.50      665.15     30.55 o 
   7   8   2      345.50      332.70     25.58 o 
  -5   9   2      141.40      133.61     24.60 o 
  -4   9   2       25.65       25.78     13.91 o 
  -3   9   2       57.94       41.10     14.94 o 
  -2   9   2       16.16       11.30     18.22 o 
  -1   9   2        9.55       20.77     19.31 o 
   0   9   2        2.83       -9.84     17.49 o 
   1   9   2       55.06       35.35     20.41 o 
   2   9   2       24.75       21.77     15.10 o 
   3   9   2       80.53       83.81     18.42 o 
 -16   1   3      533.45      580.31     48.83 o 
 -15   1   3     1775.80     1907.83     63.45 o 
 -14   1   3     1191.20     1316.33     40.65 o 
 -13   1   3      422.66      483.42     24.69 o 
 -12   1   3     1474.23     1474.80     34.42 o 
 -11   1   3     1631.06     1704.67     36.58 o 
 -10   1   3     1733.18     1602.91     59.31 o 
  -9   1   3     1481.91     1252.23     70.52 o 
  -8   1   3     3338.37     3472.90    170.73 o 
  -7   1   3     4987.56     4792.88     79.45 o 
  -6   1   3     3645.90     3951.21     86.92 o 
  -5   1   3     6077.10     6851.51    134.34 o 
  -4   1   3     4506.41     4817.18    136.84 o 
  -3   1   3     4569.42     5037.08    147.59 o 
  -2   1   3     3217.41     2969.99     50.69 o 
  -1   1   3     2304.93     2357.94     33.36 o 
   0   1   3     3664.82     3693.08     47.81 o 
   1   1   3     1014.76      902.21     15.40 o 
   2   1   3     3797.30     3573.74     41.99 o 
   3   1   3     4782.59     4705.17     63.05 o 
   4   1   3     4183.14     3856.81     54.66 o 
   5   1   3     2882.04     2712.43     42.68 o 
   6   1   3     3495.63     3193.23     49.70 o 
   7   1   3     4531.31     4443.92     65.32 o 
   8   1   3      842.34      873.66     25.43 o 
   9   1   3      721.95      731.36     29.58 o 
  10   1   3     1626.48     1630.13     44.78 o 
  11   1   3     1166.38     1176.60     48.39 o 
  12   1   3      697.72      793.53     42.37 o 
  13   1   3      494.33      564.40     38.47 o 
  14   1   3      985.07     1121.16     52.48 o 
 -16   2   3        0.96      -11.53     13.65 o 
 -15   2   3       23.18       13.39     13.93 o 
 -14   2   3      186.97      193.09     19.93 o 
 -13   2   3       50.00       47.93     13.79 o 
 -12   2   3       14.00       -5.08     10.60 o 
 -11   2   3        7.26        7.81     15.12 o 
 -10   2   3       44.63       45.19     16.50 o 
  -9   2   3       88.73       57.46     11.98 o 
  -8   2   3       31.46       41.73     10.66 o 
  -7   2   3      147.21      142.27     13.09 o 
  -6   2   3      184.38      191.55     13.80 o 
  -5   2   3        2.66        1.73      5.58 o 
  -4   2   3        0.64        5.92      6.04 o 
  -3   2   3       47.67       50.31     11.64 o 
  -2   2   3      112.41      140.71     12.62 o 
  -1   2   3       40.40       49.43      6.82 o 
   0   2   3        8.64       18.18      5.18 o 
   1   2   3        1.45       -2.90      4.52 o 
   2   2   3       46.92       45.63      6.59 o 
   3   2   3        8.67       11.62      4.30 o 
   4   2   3        0.15        0.89      4.60 o 
   5   2   3       65.23       54.99     11.02 o 
   6   2   3        6.23        4.03      9.89 o 
   7   2   3      139.64      147.19     15.69 o 
   8   2   3       90.01      103.57     15.81 o 
   9   2   3        9.22        0.59     12.36 o 
  10   2   3       48.22       51.48     20.28 o 
  11   2   3       36.81        5.53     19.98 o 
  12   2   3        5.59      -29.32     20.02 o 
  13   2   3       12.16      -23.50     20.54 o 
 -16   3   3      548.90      632.04     37.53 o 
 -15   3   3      656.65      746.49     38.34 o 
 -14   3   3      858.73      851.72     33.74 o 
 -13   3   3      778.60      774.05     31.20 o 
 -12   3   3      890.18      893.31     87.64 o 
 -11   3   3      747.65      789.38     38.93 o 
 -10   3   3     1292.57     1310.34     47.71 o 
  -9   3   3      728.23      627.02     33.17 o 
  -8   3   3     1332.69     1255.05    118.98 o 
  -7   3   3     2534.96     2523.21     50.08 o 
  -6   3   3     2799.84     2762.66     50.97 o 
  -5   3   3     4494.95     4505.20     84.05 o 
  -4   3   3     2738.57     2795.52     50.24 o 
  -3   3   3     5211.19     5083.08     58.46 o 
  -2   3   3     5370.58     5693.72     64.35 o 
  -1   3   3     3308.05     3344.60     70.33 o 
   0   3   3     4093.80     4267.25     58.32 o 
   1   3   3     3070.23     2875.62     42.61 o 
   2   3   3     5297.11     5358.24     58.31 o 
   3   3   3     3512.42     3464.10     50.06 o 
   4   3   3     2355.46     2249.33     37.69 o 
   5   3   3     2414.07     2353.65     39.69 o 
   6   3   3     1494.16     1420.82     37.17 o 
   7   3   3     1352.28     1307.17     47.06 o 
   8   3   3      767.21      737.02     37.75 o 
   9   3   3     1149.85     1077.21     64.32 o 
  10   3   3      676.82      707.46     39.64 o 
  11   3   3      374.69      431.81     36.69 o 
  12   3   3      717.97      715.81     43.06 o 
  13   3   3      528.74      551.22     54.48 o 
 -15   4   3       54.93       35.15     16.57 o 
 -14   4   3        0.45      -18.01     12.61 o 
 -13   4   3        2.54        4.00     11.42 o 
 -12   4   3       23.85       13.27     17.48 o 
 -11   4   3        0.70        6.60     16.33 o 
 -10   4   3        0.01      -12.98     14.24 o 
  -9   4   3        1.42       12.65     14.46 o 
  -8   4   3        2.38      -16.72     11.15 o 
  -7   4   3        7.67        2.31     12.56 o 
  -6   4   3       35.66       36.69     12.91 o 
  -5   4   3      785.32      769.55     18.98 o 
  -4   4   3      490.12      500.13     15.45 o 
  -3   4   3        5.73       -3.76      4.67 o 
  -2   4   3      623.41      686.41     13.41 o 
  -1   4   3       65.62       75.14      6.67 o 
   0   4   3      158.43      183.33      9.44 o 
   1   4   3      326.70      324.14     14.44 o 
   2   4   3      431.99      481.84     21.04 o 
   3   4   3      297.15      299.54     15.05 o 
   4   4   3      181.51      186.64     12.53 o 
   5   4   3       60.21       63.39     14.34 o 
   6   4   3       94.17       80.01     18.68 o 
   7   4   3       18.16        3.33     16.62 o 
   8   4   3        9.76       -2.08     18.40 o 
   9   4   3        1.79        2.28     17.73 o 
  10   4   3       94.42       86.73     24.17 o 
  11   4   3        1.65      -10.87     21.01 o 
  12   4   3        4.64       -9.54     26.60 o 
 -14   5   3      609.27      607.54     42.81 o 
 -13   5   3     1825.61     1870.15    100.40 o 
 -12   5   3     1349.64     1363.56     55.21 o 
 -11   5   3     1013.52      944.56     44.79 o 
 -10   5   3     3754.01     3683.00    141.40 o 
  -9   5   3     2581.44     2602.29     72.03 o 
  -8   5   3     1359.43     1308.00     47.28 o 
  -7   5   3     2544.98     2504.21    115.89 o 
  -6   5   3     1957.09     1869.18     40.33 o 
  -5   5   3     1441.66     1416.42     33.43 o 
  -4   5   3     1205.84     1264.58     26.74 o 
  -3   5   3     1339.37     1314.25     23.48 o 
  -2   5   3     1293.63     1450.38     29.99 o 
  -1   5   3     1441.06     1479.32     29.03 o 
   0   5   3      851.11      932.88     23.94 o 
   1   5   3     1315.73     1305.70     28.95 o 
   2   5   3     2798.88     2641.27     44.62 o 
   3   5   3      646.17      618.14     23.90 o 
   4   5   3     1178.42     1122.97     32.37 o 
   5   5   3     3851.07     3689.36     66.62 o 
   6   5   3     1530.17     1501.49     60.06 o 
   7   5   3     1356.00     1354.28     78.17 o 
   8   5   3     2490.05     2415.28     73.83 o 
   9   5   3     1996.36     1971.86     67.66 o 
  10   5   3     1075.29     1142.33     52.97 o 
  11   5   3     1097.90     1081.36     53.48 o 
 -13   6   3      105.12       85.23     26.56 o 
 -12   6   3      198.30      200.26     29.55 o 
 -11   6   3       13.88        6.53     18.89 o 
 -10   6   3       10.65       -9.80     20.23 o 
  -9   6   3       50.45       69.16     21.10 o 
  -8   6   3      502.12      444.80     22.67 o 
  -7   6   3      352.34      364.31     20.54 o 
  -6   6   3       32.86       18.02      9.91 o 
  -5   6   3      232.47      263.30     25.15 o 
  -4   6   3      106.74      115.10     13.47 o 
  -3   6   3       14.44       12.00      7.74 o 
  -2   6   3       29.72       28.13     13.55 o 
  -1   6   3        0.00      -11.92      8.89 o 
   0   6   3      148.67      160.41     13.33 o 
   1   6   3       60.76       91.14     12.93 o 
   2   6   3       35.35       31.62     13.93 o 
   3   6   3      671.08      677.72     26.24 o 
   4   6   3        0.85       -0.33     11.20 o 
   5   6   3      114.07      116.37     16.64 o 
   6   6   3      278.49      288.22     24.66 o 
   7   6   3       23.44       10.61     13.48 o 
   8   6   3       19.15       10.38     20.75 o 
   9   6   3        0.25      -18.95     27.70 o 
  10   6   3       68.09       55.99     25.55 o 
 -11   7   3      315.75      261.04     22.37 o 
 -10   7   3      266.25      249.02     21.27 o 
  -9   7   3      669.92      679.71     35.02 o 
  -8   7   3      643.66      560.90     31.51 o 
  -7   7   3      187.42      195.31     22.32 o 
  -6   7   3      797.20      754.49     34.72 o 
  -5   7   3     1637.31     1586.30     49.73 o 
  -4   7   3     1024.63     1050.86     32.55 o 
  -3   7   3     2861.47     3019.05     59.81 o 
  -2   7   3     3789.79     4052.97     73.41 o 
  -1   7   3     2527.35     2674.85     64.44 o 
   0   7   3     4046.65     4229.07     87.64 o 
   1   7   3     3568.92     3505.49     65.71 o 
   2   7   3     1372.98     1380.30     38.03 o 
   3   7   3     1146.80     1111.86     34.27 o 
   4   7   3     1125.25     1082.18     34.96 o 
   5   7   3      517.57      538.84     26.83 o 
   6   7   3      312.66      295.58     22.57 o 
   7   7   3      290.08      298.20     23.89 o 
   8   7   3      224.16      280.46     33.14 o 
  -8   8   3       80.79       81.23     19.56 o 
  -7   8   3      262.07      287.74     27.26 o 
  -6   8   3      151.20      148.33     21.46 o 
  -5   8   3      292.93      319.48     31.89 o 
  -4   8   3      224.90      258.27     19.91 o 
  -3   8   3       23.55       24.32     13.18 o 
  -2   8   3       97.29       91.77     16.44 o 
  -1   8   3        4.54        5.27     12.34 o 
   0   8   3       29.20        1.89     12.92 o 
   1   8   3       40.05       29.52     14.36 o 
   2   8   3      204.55      212.65     22.41 o 
   3   8   3      184.83      162.06     18.53 o 
   4   8   3      219.20      276.00     28.72 o 
   5   8   3      201.02      204.05     21.05 o 
   6   8   3      155.16      155.77     19.95 o 
  -3   9   3      290.58      294.82     34.62 o 
  -2   9   3      164.40      201.53     30.61 o 
  -1   9   3      351.63      375.36     28.59 o 
   0   9   3      590.97      588.81     33.00 o 
 -15   0   4     1028.34     1077.96     63.41 o 
 -14   0   4      461.44      479.46     55.21 o 
 -13   0   4      342.02      279.74     49.38 o 
 -12   0   4      245.15      110.42     33.53 o 
 -11   0   4      366.22      346.92     26.05 o 
 -10   0   4      236.34      180.39     34.62 o 
  -9   0   4      184.85      147.23     31.70 o 
  -8   0   4      515.08      576.52     45.55 o 
  -7   0   4     1006.07     1133.36     61.95 o 
  -6   0   4      143.42      291.17     36.44 o 
  -4   0   4    24556.85    26064.99    638.47 o 
  -3   0   4     5297.30     5508.25    158.89 o 
  -2   0   4     4927.99     4947.68     82.45 o 
  -1   0   4     9918.59     9992.69    155.20 o 
   0   0   4     6149.99     6111.24    113.42 o 
   1   0   4     5546.41     5141.75     98.48 o 
   2   0   4     4401.39     4197.35     83.90 o 
   3   0   4     3265.48     3129.69     67.91 o 
   4   0   4     1388.52     1320.42     39.29 o 
   5   0   4      867.42      790.41     31.17 o 
   6   0   4      286.67      303.32     28.61 o 
   7   0   4     1697.06     1603.71     48.58 o 
   8   0   4     1621.71     1620.14     50.34 o 
   9   0   4        4.30       -5.84     14.02 o 
  10   0   4      125.16      198.61     38.63 o 
  11   0   4      349.38      345.84     49.20 o 
  12   0   4      222.91      247.81     45.55 o 
 -16   1   4      183.63      182.73     24.86 o 
 -15   1   4       19.62       20.07     14.27 o 
 -14   1   4      253.45      299.35     22.71 o 
 -13   1   4      148.62      191.56     18.50 o 
 -12   1   4       89.04       89.36     15.55 o 
 -11   1   4      214.39      105.66     23.32 o 
 -10   1   4       16.94        7.44     10.73 o 
  -9   1   4      539.34      543.84     28.57 o 
  -8   1   4      404.44      393.33     28.43 o 
  -7   1   4      941.12      972.34     40.28 o 
  -6   1   4      376.26      327.43     25.08 o 
  -5   1   4        7.76       38.92     13.48 o 
  -4   1   4     1572.06     1848.60    136.29 o 
  -3   1   4     2654.35     2902.35     67.77 o 
  -2   1   4      101.56      113.01      7.72 o 
  -1   1   4        0.91        2.00      4.17 o 
   0   1   4      456.34      424.89     12.84 o 
   1   1   4     1412.63     1500.87     22.91 o 
   2   1   4      431.04      368.68     11.45 o 
   3   1   4      420.18      380.97     14.58 o 
   4   1   4     1130.70     1065.00     24.53 o 
   5   1   4      388.08      382.82     16.54 o 
   6   1   4      473.66      469.74     23.29 o 
   7   1   4      510.47      510.62     28.59 o 
   8   1   4      196.87      213.15     19.68 o 
   9   1   4      485.04      441.96     25.53 o 
  10   1   4       54.42       59.43     21.90 o 
  11   1   4      136.99      152.24     25.88 o 
  12   1   4      105.92      139.21     41.54 o 
 -16   2   4      352.18      346.19     26.59 o 
 -15   2   4      621.30      628.17     30.71 o 
 -14   2   4     1450.17     1536.02     45.24 o 
 -13   2   4     1863.45     1840.08     48.23 o 
 -11   2   4     3142.47     2920.70    421.64 o 
 -10   2   4     1499.01     1424.92     39.76 o 
  -9   2   4     4186.36     4015.45     87.84 o 
  -8   2   4     4763.70     4496.49     80.14 o 
  -7   2   4     3557.77     3566.29     66.39 o 
  -6   2   4     2674.58     2530.30     49.83 o 
  -5   2   4     2086.32     2198.14     59.51 o 
  -4   2   4     2120.39     2141.72     58.21 o 
  -3   2   4      790.41      806.96     29.15 o 
  -2   2   4      650.26      657.12     16.82 o 
  -1   2   4      696.19      686.52     17.25 o 
   0   2   4     1374.13     1429.29     26.68 o 
   1   2   4      172.54      171.30     11.73 o 
   2   2   4       50.56       38.40      7.16 o 
   3   2   4     3184.65     3128.73     47.03 o 
   4   2   4     3403.50     3191.92     69.16 o 
   5   2   4     3845.86     3618.32     68.24 o 
   6   2   4     4386.50     4345.64     79.31 o 
   7   2   4     3412.47     3354.67     67.20 o 
   8   2   4     3210.07     3132.73     65.48 o 
   9   2   4     2444.86     2510.46     72.56 o 
  10   2   4     1929.96     1978.57    124.09 o 
  11   2   4     1072.73     1137.03     50.63 o 
  12   2   4      787.79      866.86     59.77 o 
 -15   3   4      304.91      326.63     25.31 o 
 -14   3   4      163.40      134.54     18.15 o 
 -13   3   4      207.39      170.15     26.20 o 
 -12   3   4      284.61      284.68     29.12 o 
 -11   3   4      293.75      279.47     57.40 o 
 -10   3   4        7.74       -1.80     27.88 o 
  -9   3   4      296.13      256.88     39.54 o 
  -8   3   4      344.07      335.65     40.88 o 
  -7   3   4      648.53      659.23     48.47 o 
  -6   3   4     1417.04     1438.93     50.03 o 
  -5   3   4     1778.93     1910.46     41.26 o 
  -4   3   4      386.12      376.09     17.41 o 
  -3   3   4        7.64       -2.31      4.46 o 
  -2   3   4        1.19        0.40      4.30 o 
  -1   3   4       14.02       10.48      6.49 o 
   0   3   4      240.14      260.94     12.96 o 
   1   3   4     1037.58     1017.21     23.28 o 
   2   3   4      253.96      271.27     14.32 o 
   3   3   4      157.54      145.14     11.54 o 
   4   3   4      288.32      322.31     16.07 o 
   5   3   4      386.85      383.76     22.53 o 
   6   3   4      192.66      222.43     20.67 o 
   7   3   4        2.02        9.05     16.54 o 
   8   3   4       24.62       23.88     18.10 o 
   9   3   4       36.07       30.69     22.78 o 
  10   3   4       92.63       63.73     23.37 o 
  11   3   4      307.13      313.48     33.87 o 
 -15   4   4      383.31      396.41     27.49 o 
 -14   4   4      715.67      716.80     42.98 o 
 -13   4   4      516.79      482.16     37.04 o 
 -12   4   4      368.91      396.10     39.72 o 
 -11   4   4      147.96      112.63     23.26 o 
 -10   4   4      135.20      103.84     36.62 o 
  -8   4   4      409.04      393.94     34.98 o 
  -7   4   4     1352.72     1297.07     45.32 o 
  -6   4   4     2885.41     2876.36     52.65 o 
  -5   4   4     1969.53     1972.38     35.16 o 
  -4   4   4     1979.73     2068.34     36.04 o 
  -3   4   4     4792.50     4999.29     77.22 o 
  -2   4   4     7587.26     8108.72    103.85 o 
  -1   4   4     4731.46     4989.73     70.31 o 
   0   4   4     5077.45     5086.49     74.59 o 
   1   4   4     4473.22     4481.13     65.14 o 
   2   4   4     2013.69     2011.18     38.16 o 
   3   4   4     1986.31     1908.58     36.47 o 
   4   4   4     1438.37     1379.31     30.74 o 
   5   4   4     1265.54     1204.63     33.85 o 
   6   4   4      533.79      507.00     33.26 o 
   7   4   4       67.32       94.30     21.83 o 
   8   4   4      161.03      206.87     27.48 o 
   9   4   4      406.18      442.85     36.69 o 
  10   4   4      546.35      511.78     49.93 o 
  11   4   4      267.11      281.99     34.59 o 
 -14   5   4      280.14      324.38     35.78 o 
 -13   5   4      121.64      122.21     25.94 o 
 -12   5   4        0.91      -20.20     16.87 o 
 -11   5   4      212.80      210.58     27.69 o 
 -10   5   4        0.15      -20.80     13.87 o 
  -9   5   4       27.22       11.37     16.39 o 
  -8   5   4       75.17       76.22     29.52 o 
  -7   5   4      163.63      138.42     14.42 o 
  -6   5   4      540.73      542.99     24.12 o 
  -5   5   4      639.60      646.03     29.84 o 
  -4   5   4      300.47      304.16     18.41 o 
  -3   5   4       65.48       63.44     10.10 o 
  -2   5   4       68.51       82.88     10.77 o 
  -1   5   4       11.51        1.49      8.23 o 
   0   5   4        0.71       -3.91      7.76 o 
   1   5   4        8.12       -1.51      8.14 o 
   2   5   4      832.27      849.02     41.24 o 
   3   5   4     1651.33     1628.67     39.55 o 
   4   5   4      672.04      657.40     26.14 o 
   5   5   4      180.38      156.48     16.96 o 
   6   5   4       12.03        7.38     12.23 o 
   7   5   4       14.41       18.64     26.06 o 
   8   5   4        0.10       10.83     23.14 o 
   9   5   4       13.56        2.30     20.46 o 
  10   5   4      135.95       95.28     27.49 o 
 -12   6   4      642.59      630.58     58.85 o 
 -11   6   4     1981.27     1790.41     63.92 o 
 -10   6   4     4228.08     3985.98    116.45 o 
  -9   6   4     3055.83     2977.47     60.93 o 
  -8   6   4      936.96      904.26    102.40 o 
  -7   6   4     1412.36     1233.68    224.12 o 
  -6   6   4     1653.24     1654.70    155.61 o 
  -5   6   4      944.47      925.99     70.15 o 
  -4   6   4      615.55      629.87     29.69 o 
  -3   6   4      536.29      575.88     24.59 o 
  -2   6   4      617.76      641.02     25.72 o 
  -1   6   4       36.20       43.93     10.65 o 
   0   6   4      137.62      139.75     20.62 o 
   1   6   4     2107.46     2065.92     52.48 o 
   2   6   4     2381.97     2340.32     50.90 o 
   3   6   4      873.67      842.27     29.89 o 
   4   6   4      625.00      623.55     27.02 o 
   5   6   4     1599.62     1595.58     42.65 o 
   6   6   4     1638.32     1659.76     44.67 o 
   7   6   4     1587.80     1561.02     59.98 o 
   8   6   4     2162.50     2084.05     71.96 o 
 -10   7   4        6.17        1.03     14.11 o 
  -9   7   4        2.07      -15.92     13.90 o 
  -8   7   4       11.87       -1.86     15.12 o 
  -7   7   4      274.77      259.95     25.46 o 
  -6   7   4      343.41      319.61     26.98 o 
  -5   7   4      521.30      520.56     30.47 o 
  -4   7   4       86.67       77.32     14.09 o 
  -3   7   4        0.45      -10.74     13.35 o 
  -2   7   4        3.53        1.57     10.73 o 
  -1   7   4       11.91        7.02     12.40 o 
   0   7   4       14.00       24.83     13.51 o 
   1   7   4       47.48       46.68     13.00 o 
   2   7   4      206.96      216.70     27.86 o 
   3   7   4      367.51      355.52     23.02 o 
   4   7   4      208.25      194.21     19.23 o 
   5   7   4       24.39       20.09     13.76 o 
   6   7   4        7.36        6.19     13.76 o 
  -7   8   4      888.87      810.24     39.71 o 
  -6   8   4      985.90      927.60     47.92 o 
  -5   8   4      659.93      683.47     64.32 o 
  -4   8   4      679.90      726.34     30.39 o 
  -3   8   4     1285.29     1437.07     48.60 o 
  -2   8   4     2372.94     2551.75    146.13 o 
  -1   8   4     2231.12     2369.39    105.32 o 
   0   8   4     1719.59     1763.12     54.64 o 
   1   8   4     1786.37     1779.75     54.94 o 
   2   8   4     1565.47     1527.92     51.10 o 
   3   8   4      996.75      986.35     35.60 o 
 -16   1   5      503.85      521.31     34.43 o 
 -15   1   5     1211.97     1154.55     40.47 o 
 -14   1   5      808.48      767.50     44.28 o 
 -13   1   5     1102.35     1081.63     41.72 o 
 -12   1   5     1431.11     1324.59     55.57 o 
 -11   1   5     1889.14     1895.82     59.33 o 
 -10   1   5     1293.68     1193.57     37.83 o 
  -9   1   5     1256.21     1395.34     55.11 o 
  -8   1   5     1735.06     1553.12     57.78 o 
  -7   1   5     1291.28     1293.63     51.41 o 
  -6   1   5     1958.16     2070.68     83.09 o 
  -5   1   5     1883.31     2000.90     77.99 o 
  -4   1   5     2432.53     2689.18     69.19 o 
  -3   1   5     2891.10     2909.24     59.02 o 
  -2   1   5     2344.58     2432.64     44.12 o 
  -1   1   5     3628.76     3746.15     52.88 o 
   0   1   5     1859.79     1879.27     42.62 o 
   1   1   5     1452.66     1309.62     41.82 o 
   2   1   5     1582.98     1496.72     30.67 o 
   3   1   5     1794.00     1807.36     42.95 o 
   4   1   5     1085.58     1074.84     43.59 o 
   5   1   5      750.56      704.82     27.41 o 
   6   1   5     2779.34     2673.22     57.76 o 
   7   1   5     2111.52     2044.97     50.06 o 
   8   1   5     1017.18     1025.53     44.83 o 
   9   1   5     1003.51     1040.23     37.22 o 
  10   1   5     1082.33     1095.16     50.86 o 
  11   1   5      858.96      918.71     71.43 o 
 -15   2   5        1.76      -17.24     15.92 o 
 -14   2   5        9.70        1.00     12.45 o 
 -13   2   5        5.28      -16.82     14.73 o 
 -12   2   5       33.24        0.00     15.64 o 
 -11   2   5       18.85       13.85     14.82 o 
 -10   2   5        0.52        3.72     11.08 o 
  -9   2   5        2.05      -10.92     10.14 o 
  -8   2   5        0.08       -0.94      9.46 o 
  -7   2   5      117.07      137.39     37.17 o 
  -6   2   5       91.55      129.46     21.09 o 
  -5   2   5       41.19       49.13     17.04 o 
  -4   2   5      149.74      155.68     12.66 o 
  -3   2   5       22.01       26.23     11.68 o 
  -2   2   5        5.19        3.20      6.10 o 
  -1   2   5        4.13        7.25      6.02 o 
   0   2   5       27.51       30.58      7.31 o 
   1   2   5      138.55      145.49     12.62 o 
   2   2   5       66.61       76.00      9.68 o 
   3   2   5        8.61        6.31     10.84 o 
   4   2   5       31.85       32.24     12.25 o 
   5   2   5       30.67       12.22     15.93 o 
   6   2   5       31.68       10.34     12.16 o 
   7   2   5        8.26      -11.19     12.41 o 
   8   2   5       13.42       -2.57     13.33 o 
   9   2   5        0.23        5.79     18.34 o 
  10   2   5       11.80       11.84     20.40 o 
 -15   3   5      557.13      546.39     44.87 o 
 -14   3   5      587.46      594.50     50.84 o 
 -13   3   5      671.39      688.40     52.84 o 
 -12   3   5      524.61      465.67    187.31 o 
 -11   3   5     1024.29     1036.05     58.31 o 
 -10   3   5      824.65      760.92     47.37 o 
  -9   3   5      685.28      674.00     35.06 o 
  -8   3   5      990.06      959.74     32.58 o 
  -7   3   5     1085.33     1076.65     50.73 o 
  -6   3   5     2248.68     2298.42     57.98 o 
  -5   3   5     1773.50     1885.68     34.67 o 
  -4   3   5     2337.17     2479.11     74.62 o 
  -3   3   5     3501.74     3618.52     55.95 o 
  -2   3   5     3278.78     3448.25     98.54 o 
  -1   3   5     3560.54     3731.31     57.07 o 
   0   3   5     1944.53     1957.37     36.22 o 
   1   3   5     2211.60     2152.17     38.64 o 
   2   3   5     1984.66     1979.69     37.15 o 
   3   3   5     1360.75     1281.67     29.42 o 
   4   3   5     1336.94     1289.99     30.09 o 
   5   3   5      933.92      920.83     33.10 o 
   6   3   5      936.05      931.18     33.93 o 
   7   3   5      491.76      497.13     34.34 o 
   8   3   5      777.35      781.52     41.85 o 
   9   3   5      870.93      864.34     70.88 o 
  10   3   5      535.05      623.27     41.08 o 
 -14   4   5       25.61       16.80     20.83 o 
 -13   4   5       35.89       19.79     20.34 o 
 -12   4   5        7.85      -26.24     17.49 o 
 -11   4   5       14.47        8.65     17.35 o 
 -10   4   5       85.15       61.87     19.20 o 
  -9   4   5      108.73       85.70     19.09 o 
  -8   4   5      119.49      128.79     32.62 o 
  -7   4   5        1.00       -0.25      7.81 o 
  -6   4   5       34.96       26.10      9.04 o 
  -5   4   5      148.05      144.15     18.33 o 
  -4   4   5       29.74       49.18     12.19 o 
  -3   4   5        1.36      -10.16      7.05 o 
  -2   4   5       53.90       65.87     11.34 o 
  -1   4   5       33.10       37.54      9.27 o 
   0   4   5        8.32        2.34      8.07 o 
   1   4   5       18.64       10.16      8.97 o 
   2   4   5       86.05       87.38     12.41 o 
   3   4   5      127.28      117.97     12.73 o 
   4   4   5       61.13       69.01     11.78 o 
   5   4   5      236.98      247.01     18.97 o 
   6   4   5       65.28       68.63     21.63 o 
   7   4   5        9.22       18.75     19.51 o 
   8   4   5       21.50       -3.16     19.61 o 
   9   4   5       28.20        6.87     21.19 o 
 -13   5   5     1286.18     1151.83     53.88 o 
 -12   5   5      514.29      426.36     83.27 o 
 -11   5   5     1404.12     1367.68     68.15 o 
 -10   5   5     2183.38     2107.46     84.18 o 
  -9   5   5     1426.56     1385.58     42.18 o 
  -8   5   5     1771.87     1605.28     59.40 o 
  -7   5   5     1703.73     1716.07     61.59 o 
  -6   5   5     1423.62     1412.79     49.93 o 
  -5   5   5     1069.67     1125.87     40.60 o 
  -4   5   5      784.23      781.13     27.58 o 
  -3   5   5      550.59      628.69     22.39 o 
  -2   5   5      826.78      918.38     26.37 o 
  -1   5   5      564.92      621.54     22.47 o 
   0   5   5      303.16      320.09     19.83 o 
   1   5   5     1814.00     1857.86     39.25 o 
   2   5   5     1309.46     1237.62     31.81 o 
   3   5   5      502.39      513.76     24.27 o 
   4   5   5     1906.66     1828.66     44.94 o 
   5   5   5     1855.80     1802.98     69.79 o 
   6   5   5     1034.19     1066.90     49.14 o 
   7   5   5     1177.19     1184.74     87.46 o 
   8   5   5     1406.09     1362.91     77.62 o 
 -11   6   5       28.05       14.73     40.27 o 
 -10   6   5       95.18       68.72     49.74 o 
  -9   6   5        3.27        0.88     13.29 o 
  -8   6   5      207.86       63.05     43.73 o 
  -7   6   5      116.06      107.49     28.97 o 
  -6   6   5      226.31      172.38     29.52 o 
  -5   6   5      280.44      234.79     72.16 o 
  -4   6   5      101.73       98.68     14.37 o 
  -3   6   5       85.75       76.65     17.58 o 
  -2   6   5       45.01       43.00     12.66 o 
  -1   6   5      269.04      324.41     25.98 o 
   0   6   5       60.91       66.95     12.28 o 
   1   6   5        1.67       -2.20     10.58 o 
   2   6   5      482.08      478.02     24.35 o 
   3   6   5      111.12       82.98     15.17 o 
   4   6   5       14.66       22.49     13.06 o 
   5   6   5       56.03       52.35     14.98 o 
   6   6   5        2.06       -7.44     13.55 o 
  -9   7   5      745.10      798.82     47.01 o 
  -8   7   5      526.87      418.92    114.06 o 
  -7   7   5      624.22      583.44     40.09 o 
  -6   7   5     1536.93     1407.69    298.46 o 
  -5   7   5      964.80      947.81     73.61 o 
  -4   7   5     1209.37     1313.01     45.54 o 
  -3   7   5     2048.59     2196.04     60.78 o 
  -2   7   5     1190.49     1349.88     46.71 o 
  -1   7   5     1471.83     1659.33     84.73 o 
   0   7   5     2412.32     2488.56     65.53 o 
   1   7   5     1759.17     1807.50     47.04 o 
   2   7   5     1198.73     1226.82     38.55 o 
   3   7   5     1158.95     1139.61     37.80 o 
   4   7   5      784.08      789.27     32.81 o 
  -2   8   5        5.95       -0.31     25.69 o 
 -15   0   6      550.96      509.46     44.82 o 
 -14   0   6      404.20      393.58     38.99 o 
 -13   0   6      183.54      131.82     65.05 o 
 -12   0   6      177.90      150.51     41.91 o 
 -11   0   6      243.71      287.53     49.20 o 
 -10   0   6      255.56      424.55     55.39 o 
  -9   0   6      641.23      780.96     64.87 o 
  -8   0   6     2275.90     2061.18    102.77 o 
  -7   0   6      225.45      152.69     41.91 o 
  -6   0   6        8.50      208.45     40.82 o 
  -5   0   6     4011.72     4173.01    141.76 o 
  -4   0   6     5179.59     5338.07    170.55 o 
  -3   0   6     4190.98     4397.49    147.96 o 
  -2   0   6     5397.25     5401.48    171.64 o 
  -1   0   6     4530.66     4359.23    145.77 o 
   0   0   6     3624.60     3515.95    125.73 o 
   1   0   6     2798.39     2719.87     67.68 o 
   2   0   6     2315.23     2232.41     59.50 o 
   3   0   6     1417.29     1391.72     45.09 o 
   4   0   6      962.96     1068.49     63.41 o 
   5   0   6        1.80        3.28     23.69 o 
   6   0   6        1.86       12.39     25.51 o 
   7   0   6      795.61      764.19     58.67 o 
   8   0   6      351.45      305.75     48.10 o 
   9   0   6      358.75      404.15     54.30 o 
 -15   1   6      241.30      250.14     28.42 o 
 -14   1   6      144.31      171.48     29.59 o 
 -13   1   6       11.71      -17.67     14.70 o 
 -12   1   6       73.78       87.69     17.67 o 
 -11   1   6       60.28       25.49     14.03 o 
 -10   1   6       29.88       26.69     23.05 o 
  -9   1   6       99.48      177.68     29.48 o 
  -8   1   6      806.09      871.68     50.29 o 
  -7   1   6     1748.44     1554.00     60.73 o 
  -6   1   6      189.38      188.01     51.75 o 
  -5   1   6       21.47       31.99     18.65 o 
  -4   1   6      265.89      312.67     27.14 o 
  -3   1   6       60.42       85.12     19.09 o 
  -2   1   6       58.06       61.80     18.17 o 
  -1   1   6        5.29       -6.43      9.23 o 
   0   1   6      392.93      419.91     22.09 o 
   1   1   6      580.25      570.56     24.59 o 
   2   1   6      321.23      336.79     20.27 o 
   3   1   6      504.77      525.79     24.38 o 
   4   1   6       99.61      112.36     16.06 o 
   5   1   6        7.34       -1.75     11.49 o 
   6   1   6      421.54      404.59     23.77 o 
   7   1   6      159.47      195.79     28.29 o 
   8   1   6       41.96       29.44     20.91 o 
   9   1   6       70.66       43.30     23.95 o 
 -14   2   6      569.21      430.78    176.75 o 
 -13   2   6     1766.73     1536.21    287.53 o 
 -12   2   6     3486.08     3306.41    114.79 o 
 -11   2   6     2240.72     2181.36     68.00 o 
 -10   2   6     2257.98     2137.68     54.95 o 
  -9   2   6     2364.44     2206.42     87.49 o 
  -8   2   6     2218.77     2032.30     70.72 o 
  -7   2   6     1646.23     1595.13     71.06 o 
  -6   2   6      956.35     1007.59     41.67 o 
  -5   2   6      856.64      896.34     49.96 o 
  -4   2   6      457.26      502.03     33.88 o 
  -3   2   6      235.63      297.04     27.40 o 
  -2   2   6       95.79      102.71     14.63 o 
  -1   2   6      981.90      998.39     33.02 o 
   0   2   6     1528.02     1544.57     41.80 o 
   1   2   6      340.62      347.64     21.56 o 
   2   2   6      819.85      786.34     37.52 o 
   3   2   6     1099.42     1036.29     34.27 o 
   4   2   6     1464.95     1364.09     40.32 o 
   5   2   6     2075.41     2007.75     51.35 o 
   6   2   6     2005.06     2049.36     52.87 o 
   7   2   6     1959.16     2038.08     53.77 o 
   8   2   6     1640.80     1728.85     50.18 o 
 -14   3   6       50.84       10.82     37.35 o 
 -13   3   6        2.35      -24.01     16.01 o 
 -12   3   6       47.89       24.13     19.03 o 
 -11   3   6       30.42       30.05     17.31 o 
 -10   3   6       22.22       13.32     17.86 o 
  -9   3   6      114.52      110.47     19.49 o 
  -8   3   6       81.14       79.32     17.24 o 
  -7   3   6       93.64       84.33     15.04 o 
  -6   3   6      625.91      639.57     21.72 o 
  -5   3   6      809.44      843.23     29.39 o 
  -4   3   6      321.34      341.83     19.39 o 
  -3   3   6       81.98      107.31     13.40 o 
  -2   3   6       37.77       48.27      9.82 o 
  -1   3   6        2.84       13.08     11.42 o 
   0   3   6      372.64      364.41     25.51 o 
   1   3   6      673.60      673.50     28.30 o 
   2   3   6      526.79      536.39     26.13 o 
   3   3   6      319.24      331.46     21.93 o 
   4   3   6      267.39      322.61     22.96 o 
   5   3   6      269.94      316.23     24.31 o 
   6   3   6        0.28       -5.56     17.72 o 
   7   3   6       76.67       90.78     22.25 o 
   8   3   6       13.46       -2.41     22.05 o 
 -13   4   6      328.08      260.19    145.59 o 
 -12   4   6      261.98      183.00    109.51 o 
 -11   4   6      101.48       92.40     67.05 o 
 -10   4   6      301.81      213.97    114.79 o 
  -9   4   6      159.70      124.54     22.34 o 
  -8   4   6      229.81      229.44     20.96 o 
  -7   4   6     1291.11     1282.51     58.49 o 
  -6   4   6     2247.41     2347.40     51.86 o 
  -5   4   6     1760.37     1888.28     45.15 o 
  -4   4   6     1646.34     1871.72     55.82 o 
  -3   4   6     3233.69     3478.98     85.58 o 
  -2   4   6     2862.48     3071.18     53.63 o 
  -1   4   6     2880.10     3040.75     53.40 o 
   0   4   6     3356.59     3396.46     87.72 o 
   1   4   6     1988.27     1962.48     52.38 o 
   2   4   6     1309.86     1320.37     40.58 o 
   3   4   6      622.57      592.12     28.40 o 
   4   4   6      587.97      523.97     27.77 o 
   5   4   6      705.55      694.62     39.01 o 
   6   4   6      328.48      354.27     38.81 o 
   7   4   6       94.37      134.21     25.71 o 
 -11   5   6       88.77      -28.42     44.46 o 
 -10   5   6       75.43       28.52     24.23 o 
  -9   5   6      157.15      144.58     56.67 o 
  -8   5   6      127.34       86.91     31.70 o 
  -7   5   6      184.57      187.32     21.22 o 
  -6   5   6      315.27      305.62     52.29 o 
  -5   5   6      340.24      360.04     26.04 o 
  -4   5   6       99.80      101.51     29.52 o 
  -3   5   6       12.32        1.76      9.27 o 
  -2   5   6       63.69       97.70     13.69 o 
  -1   5   6      328.49      334.52     19.35 o 
   0   5   6        0.18       -5.92      9.04 o 
   1   5   6        4.18        4.48     10.22 o 
   2   5   6      109.11      110.66     15.71 o 
   3   5   6      302.24      326.75     30.55 o 
   4   5   6      351.03      382.38     33.76 o 
   5   5   6      122.33      124.78     25.65 o 
  -9   6   6     1571.08     1533.49     63.41 o 
  -8   6   6     1142.99     1154.13     53.57 o 
  -7   6   6     1067.14     1125.34     52.84 o 
  -6   6   6      819.26      766.52     37.17 o 
  -5   6   6      544.87      563.75     44.28 o 
  -4   6   6      347.57      339.81     28.14 o 
  -3   6   6      851.79      847.55     37.86 o 
  -2   6   6      460.10      536.82     35.30 o 
  -1   6   6        1.36       -7.80     10.02 o 
   0   6   6       22.14       16.53     11.92 o 
   1   6   6      690.96      735.25     29.91 o 
   2   6   6     1315.58     1306.73     39.71 o 
   3   6   6      981.33      915.00     33.93 o 
  -5   7   6      272.27       82.72     44.46 o 
  -4   7   6      195.99      126.05     57.76 o 
  -3   7   6       29.67        7.17     12.93 o 
  -2   7   6       52.36       40.89     39.18 o 
  -1   7   6       30.50       18.40     34.07 o 
 -13   1   7      506.86      405.37     34.38 o 
 -12   1   7      939.34      833.21     36.99 o 
 -11   1   7     1043.82      905.03     53.41 o 
 -10   1   7     1118.34     1124.29     63.05 o 
  -9   1   7     1393.22     1319.88     62.02 o 
  -8   1   7     1074.02     1014.05     53.93 o 
  -7   1   7     1227.42     1099.83     80.90 o 
  -6   1   7      885.49      973.64     48.40 o 
  -5   1   7      864.81      950.71     47.42 o 
  -4   1   7      948.05     1000.17     44.96 o 
  -3   1   7      649.80      682.78     38.27 o 
  -2   1   7     1180.86     1253.56     50.69 o 
  -1   1   7     1329.28     1303.13     54.85 o 
   0   1   7     1277.42     1264.81     46.49 o 
   1   1   7     1087.71     1059.18     35.63 o 
   2   1   7     1589.03     1481.12     42.74 o 
   3   1   7     1508.36     1453.48     44.19 o 
   4   1   7      396.06      394.67     32.42 o 
   5   1   7      568.17      579.64     37.93 o 
   6   1   7      847.61      841.71     65.23 o 
 -13   2   7        0.03       -9.43     16.26 o 
 -12   2   7        0.11        6.38     16.91 o 
 -11   2   7        9.01        1.53     15.07 o 
 -10   2   7       11.84       10.78     13.58 o 
  -9   2   7        1.64       -5.07     21.58 o 
  -8   2   7        2.58        4.42     19.78 o 
  -7   2   7        8.13      -12.16     17.77 o 
  -6   2   7        0.56      -17.44     17.33 o 
  -5   2   7       11.11       15.03     26.24 o 
  -4   2   7       25.89       20.99     18.91 o 
  -3   2   7        7.28       -0.26     18.22 o 
  -2   2   7        8.04       17.27     16.81 o 
  -1   2   7       11.56        0.14     10.60 o 
   0   2   7        1.19        8.46     11.88 o 
   1   2   7       12.31       10.63     12.54 o 
   2   2   7       12.81       11.81     12.44 o 
   3   2   7      145.92      157.70     19.02 o 
   4   2   7       81.74      101.42     17.51 o 
   5   2   7        0.11       -3.66     12.93 o 
   6   2   7        5.41        5.75     14.32 o 
 -12   3   7      426.69      373.90     41.54 o 
 -11   3   7      601.18      485.89     54.30 o 
 -10   3   7      625.79      519.12    125.00 o 
  -9   3   7      702.62      665.40     38.13 o 
  -8   3   7      584.86      611.28     51.20 o 
  -7   3   7     1127.31     1208.11     55.51 o 
  -6   3   7     1132.10     1207.75     55.43 o 
  -5   3   7     1037.51     1133.01     53.41 o 
  -4   3   7     1150.66     1247.84     55.42 o 
  -3   3   7     1280.19     1422.76     59.31 o 
  -2   3   7     1968.15     1948.68     53.36 o 
  -1   3   7     1460.22     1483.22     44.16 o 
   0   3   7     1370.33     1374.54     42.57 o 
   1   3   7     1284.91     1300.05     41.56 o 
   2   3   7      965.21      920.20     35.40 o 
   3   3   7      848.47      811.98     33.62 o 
   4   3   7      654.44      655.26     31.06 o 
   5   3   7      721.13      685.00     35.76 o 
 -11   4   7        7.37      -41.91     37.90 o 
 -10   4   7        3.39       -9.08     11.17 o 
  -9   4   7      134.96      109.41     40.09 o 
  -8   4   7       66.81       45.96     14.39 o 
  -7   4   7       57.13       60.29     15.78 o 
  -6   4   7      265.60      283.23     61.95 o 
  -5   4   7       83.15       34.17     22.96 o 
  -4   4   7        3.21        3.09     19.09 o 
  -3   4   7       10.50        6.29     20.29 o 
  -2   4   7       42.34       50.02     16.02 o 
  -1   4   7       29.50       37.59     15.21 o 
   0   4   7       18.04       13.78     14.08 o 
   1   4   7       35.57       47.65     15.96 o 
   2   4   7       53.43       40.11     15.14 o 
   3   4   7        0.11       -4.06     12.90 o 
   4   4   7       12.30       -1.78     17.06 o 
  -9   5   7      886.56      894.29     45.92 o 
  -8   5   7      883.58      854.13     55.21 o 
  -7   5   7      804.62      853.56     49.56 o 
  -6   5   7      763.67      846.80     78.35 o 
  -5   5   7      738.19      807.45     56.67 o 
  -4   5   7      422.39      541.53     73.61 o 
  -3   5   7      558.40      658.29     45.16 o 
  -1   5   7      108.63      135.52     20.94 o 
   0   5   7      410.87      438.78     41.23 o 
   1   5   7      932.07      932.48     39.33 o 
   2   5   7      391.50      416.45     34.32 o 
 -11   0   8       14.04      -20.41     32.80 o 
 -10   0   8        0.91      -16.40     32.80 o 
  -9   0   8     1076.52      982.12     82.36 o 
  -7   0   8      437.10      528.41     60.86 o 
  -5   0   8     1491.25     1559.73     86.00 o 
  -4   0   8     1670.74     1783.85     94.02 o 
  -3   0   8     2116.70     2181.44    105.32 o 
  -2   0   8     2269.11     2256.14    106.78 o 
  -1   0   8     1849.15     1809.36     94.02 o 
   0   0   8     1397.84     1371.69     80.54 o 
   1   0   8      965.47      942.76     67.78 o 
   2   0   8      681.47      648.67     58.67 o 
   3   0   8     1570.74     1381.53     84.18 o 
 -10   1   8        1.02      -29.42     24.82 o 
  -9   1   8        0.10        1.56     25.15 o 
  -8   1   8      516.43      570.44     47.17 o 
  -7   1   8      717.77      620.25     78.35 o 
  -6   1   8      278.70      363.78     44.82 o 
  -5   1   8      200.88      225.20     44.46 o 
  -4   1   8       14.99       31.46     19.97 o 
  -3   1   8        4.89        2.32     22.05 o 
  -2   1   8        5.73        9.82     18.91 o 
  -1   1   8       19.49       24.12     19.56 o 
   0   1   8      184.45      197.90     29.63 o 
   1   1   8      205.01      188.04     29.50 o 
   2   1   8      514.37      474.89     36.85 o 
   3   1   8      381.52      435.22     39.25 o 
 -10   2   8     1401.64     1359.35     89.17 o 
  -8   2   8     1163.40      883.34     53.92 o 
  -7   2   8      783.57      776.70     89.10 o 
  -6   2   8      585.42      638.64     51.38 o 
  -5   2   8      462.75      469.10     40.37 o 
  -4   2   8      361.22      364.44     47.74 o 
  -3   2   8        6.72       -3.31     17.24 o 
  -2   2   8        9.28        9.96     18.36 o 
  -1   2   8      369.07      402.15     35.09 o 
   0   2   8      417.35      411.25     27.31 o 
   1   2   8      656.12      623.17     30.75 o 
   2   2   8      788.79      776.09     34.40 o 
  -9   3   8      289.57      274.05     64.87 o 
  -8   3   8       88.67       64.50     47.37 o 
  -7   3   8       70.66       80.03     28.44 o 
  -6   3   8      169.01      209.52     34.95 o 
  -5   3   8      134.01      146.69     30.61 o 
  -4   3   8       10.12        2.28     20.16 o 
  -3   3   8        1.15      -21.15     23.69 o 
  -2   3   8       10.79        3.58     19.72 o 
  -1   3   8        0.42        0.55     18.04 o 
   0   3   8       60.16       58.32     16.11 o 
   1   3   8      159.88      158.07     21.09 o 
  -6   4   8     1314.46     1349.82    104.95 o 
  -5   4   8     1148.06     1317.99     63.71 o 
  -4   4   8     1646.25     1767.33    120.08 o 
  -3   4   8     1559.58     1589.72    127.37 o 
  -2   4   8     1281.56     1301.03     61.69 o 
                                                 
